# Supplementary material for: 3-(1-Phenyl­ethyl)-1,3-thia­zinane-2-thione
Source: Acta Crystallogr Sect E Struct Rep Online. 2009 Nov 11;65(Pt 12):o3066. doi: 10.1107/S1600536809046248 (PMC2972021; doi:10.1107/S1600536809046248)
Supplement: Supplementary file 2 [file e-65-o3066-Isup2.hkl]

# 
# h,k,l, Fc-squared, Fo-squared, sigma(Fo-squared) and status flag 
# 
data_I
_shelx_title ' shelxl in P2(1)/n' 
_shelx_refln_list_code          4 
_shelx_F_calc_maximum      162.33 
_exptl_crystal_F_000       504.00 
_reflns_d_resolution_high  0.7600 
 
loop_ 
 _symmetry_equiv_pos_as_xyz 
 'x, y, z' 
 '-x+1/2, y+1/2, -z+1/2' 
 '-x, -y, -z' 
 'x-1/2, -y-1/2, z-1/2' 
 
_cell_length_a     7.0169 
_cell_length_b    15.5107 
_cell_length_c    11.0349 
_cell_angle_alpha  90.000 
_cell_angle_beta  102.391 
_cell_angle_gamma  90.000 
 
_shelx_F_squared_multiplier     1.000 
 
loop_ 
 _refln_index_h 
 _refln_index_k 
 _refln_index_l 
 _refln_F_squared_calc 
 _refln_F_squared_meas 
 _refln_F_squared_sigma 
 _refln_observed_status 
   2   0   0      884.50      933.10      7.90 o 
   4   0   0     1445.61     1287.49     14.47 o 
   6   0   0        5.55        5.07      1.95 o 
   8   0   0      573.20      595.32     22.50 o 
   1   1   0     3813.13     3541.58     28.36 o 
   2   1   0      241.02      228.40      3.40 o 
   3   1   0      567.62      536.62      4.37 o 
   4   1   0      214.15      237.32      3.27 o 
   5   1   0      594.38      595.99      9.60 o 
   6   1   0      570.21      532.34      9.51 o 
   7   1   0        1.16        2.16      1.56 o 
   8   1   0       22.42       17.97      6.07 o 
   0   2   0      945.69      870.94      6.43 o 
   1   2   0      315.62      261.12      1.99 o 
   2   2   0      989.33      951.65      5.02 o 
   3   2   0        2.46        3.82      0.48 o 
   4   2   0     1367.33     1441.69     14.88 o 
   5   2   0     3097.35     3227.40     38.70 o 
   6   2   0      105.58      102.26      3.57 o 
   7   2   0      135.67      141.34      6.88 o 
   8   2   0      162.09      162.43     20.60 o 
   1   3   0     6056.96     5638.27     25.47 o 
   2   3   0        1.37        3.49      0.48 o 
   3   3   0      420.24      405.39      4.25 o 
   4   3   0      285.33      295.45      3.46 o 
   5   3   0      572.60      583.57      7.06 o 
   6   3   0      118.36      112.72     10.24 o 
   7   3   0        6.85        6.21      1.98 o 
   8   3   0      231.02      208.76      8.02 o 
   0   4   0    26352.33    21283.24    431.47 o 
   1   4   0     4795.48     4594.24     32.45 o 
   2   4   0      793.86      761.48      6.49 o 
   3   4   0     1372.81     1448.97     14.04 o 
   4   4   0      511.47      489.75      6.19 o 
   5   4   0       56.33       60.92      5.05 o 
   6   4   0       79.09       91.45      6.88 o 
   7   4   0        0.81        3.74      2.25 o 
   8   4   0      483.92      474.64     22.83 o 
   1   5   0      789.32      778.67      5.25 o 
   2   5   0      335.64      331.94      3.51 o 
   3   5   0      160.46      147.94      3.12 o 
   4   5   0      163.64      171.37      2.76 o 
   5   5   0      424.23      431.92     10.62 o 
   6   5   0      288.79      286.85     11.17 o 
   7   5   0      721.18      706.86     11.28 o 
   8   5   0       18.90       13.93      6.01 o 
   0   6   0     2826.35     2793.29     22.64 o 
   1   6   0       43.88       40.57      1.56 o 
   2   6   0      738.53      788.27      7.24 o 
   3   6   0        1.28        3.91      0.53 o 
   4   6   0     1789.33     1817.64     19.29 o 
   5   6   0      199.11      183.78      4.32 o 
   6   6   0       33.40       37.39      4.04 o 
   7   6   0      453.03      475.91     14.22 o 
   8   6   0      235.32      257.64     23.62 o 
   1   7   0     3064.71     3091.11     21.17 o 
   2   7   0      352.99      345.34      5.31 o 
   3   7   0     1247.86     1250.18     12.81 o 
   4   7   0       53.03       51.45      4.19 o 
   5   7   0      408.87      409.03      9.38 o 
   6   7   0        4.20        7.57      3.14 o 
   7   7   0       68.24       72.25      8.34 o 
   8   7   0      178.97      208.89     11.52 o 
   0   8   0     1334.30     1455.12     17.49 o 
   1   8   0     1507.02     1498.75     13.52 o 
   2   8   0     2227.55     2061.68     17.46 o 
   3   8   0       25.22       20.68      1.77 o 
   4   8   0      505.59      526.34      7.28 o 
   5   8   0      354.36      326.75      7.59 o 
   6   8   0      933.11      954.92     21.09 o 
   7   8   0        1.22        5.62      2.50 o 
   8   8   0      191.10      208.83     17.10 o 
   1   9   0       69.50       70.79      3.52 o 
   2   9   0      156.31      135.62      4.05 o 
   3   9   0        5.52        5.74      1.33 o 
   4   9   0     1435.46     1417.44     23.09 o 
   5   9   0       70.08       70.51      3.99 o 
   6   9   0        4.35        6.87      2.16 o 
   7   9   0       92.21       79.48      9.06 o 
   8   9   0      232.59      204.58     12.73 o 
   0  10   0        0.18        3.97      1.08 o 
   1  10   0      971.32      969.54     10.47 o 
   2  10   0     1367.69     1422.13     15.52 o 
   3  10   0      253.90      238.55      4.78 o 
   4  10   0      548.13      548.57     12.16 o 
   5  10   0       25.14       23.10      3.69 o 
   6  10   0       67.21       84.02     12.44 o 
   7  10   0      473.01      499.19     22.47 o 
   1  11   0     1634.33     1688.02     19.09 o 
   2  11   0       79.49       74.84      2.94 o 
   3  11   0     1223.90     1145.35     21.30 o 
   4  11   0      224.82      216.06      6.08 o 
   5  11   0        0.78        5.10      3.14 o 
   6  11   0       31.65       29.79      4.88 o 
   7  11   0      372.50      403.53     32.64 o 
   0  12   0      242.34      257.95      7.40 o 
   1  12   0      623.20      663.46      8.71 o 
   2  12   0     1087.90     1092.46     13.74 o 
   3  12   0      353.35      348.90      7.36 o 
   4  12   0       35.23       34.69      4.53 o 
   5  12   0        0.38        5.41      4.89 o 
   6  12   0      160.25      190.47     25.07 o 
   7  12   0       64.54       59.36     11.00 o 
   1  13   0      350.37      323.84      6.95 o 
   2  13   0      166.62      158.85      6.10 o 
   3  13   0      502.58      464.85     13.18 o 
   4  13   0      260.25      252.71      8.41 o 
   5  13   0        0.85        6.67      4.12 o 
   6  13   0        1.35        8.09      3.01 o 
   0  14   0        7.68       11.52      3.15 o 
   1  14   0       14.39       17.09      1.97 o 
   2  14   0     1371.23     1398.40     19.90 o 
   3  14   0       79.37       69.19      7.02 o 
   4  14   0        0.36        3.22      2.01 o 
   5  14   0        4.88       13.75      4.09 o 
   6  14   0      333.49      376.93     15.75 o 
   1  15   0       41.44       44.88      4.80 o 
   2  15   0        1.70        4.29      1.75 o 
   3  15   0      825.85      812.14     25.29 o 
   4  15   0        1.70        6.12      3.14 o 
   5  15   0       52.86       46.12      8.80 o 
   6  15   0       70.67       87.80     17.60 o 
   0  16   0      613.43      624.49     16.63 o 
   1  16   0       13.50       14.14      2.09 o 
   2  16   0        1.18        4.98      2.11 o 
   3  16   0      285.93      312.28     14.05 o 
   4  16   0        0.33        7.00      2.71 o 
   5  16   0        0.59        7.08      3.14 o 
   1  17   0        9.12        9.86      2.33 o 
   2  17   0      164.78      182.36      9.75 o 
   3  17   0      229.19      255.95     20.73 o 
   4  17   0        0.14        9.11      3.59 o 
   0  18   0      185.52      200.75     23.37 o 
   1  18   0        8.73        8.38      2.73 o 
   2  18   0      112.51       98.20     15.38 o 
   3  18   0       24.66       20.84      5.98 o 
   4  18   0      190.89      193.70     15.90 o 
   1  19   0       28.55       22.55      5.25 o 
   2  19   0        2.57        5.82      2.72 o 
   3  19   0      102.05       76.39     14.36 o 
   0  20   0      144.06      111.99     32.86 o 
   1  20   0       81.26       76.63     12.61 o 
  -9   0   1      234.85      231.46     15.54 o 
  -7   0   1       34.69       33.69      8.67 o 
  -5   0   1     3320.58     3394.21     22.98 o 
  -3   0   1      565.34      588.79      9.76 o 
  -1   0   1        6.77       17.76      1.99 o 
   1   0   1     9684.32     8925.58     69.61 o 
   3   0   1    12277.03    12590.66    210.99 o 
   5   0   1       13.69       18.76      2.59 o 
   7   0   1      240.39      276.79      9.53 o 
  -9   1   1        7.69        6.04      2.54 o 
  -8   1   1        0.37        5.80      2.96 o 
  -7   1   1      387.50      369.19     12.42 o 
  -6   1   1      816.92      825.43     15.26 o 
  -5   1   1      236.43      228.72      3.69 o 
  -4   1   1      267.16      279.09      5.18 o 
  -3   1   1      394.87      387.57      4.31 o 
  -2   1   1       41.33       43.30      2.15 o 
  -1   1   1     1944.04     1738.86     14.61 o 
   0   1   1      871.82      820.91      4.52 o 
   1   1   1       18.22       17.23      1.25 o 
   2   1   1      490.36      485.04      3.67 o 
   3   1   1     1409.92     1455.10     11.95 o 
   4   1   1     1146.03     1156.69     11.75 o 
   5   1   1     1315.74     1366.80     17.19 o 
   6   1   1       28.61       33.45      3.65 o 
   7   1   1        3.35        2.87      2.38 o 
   8   1   1      290.19      315.29     31.03 o 
  -9   2   1        0.01        3.61      3.99 o 
  -8   2   1        6.05        6.43      3.26 o 
  -7   2   1       37.71       31.55      4.18 o 
  -6   2   1      918.34      883.85     12.67 o 
  -5   2   1      467.52      431.57      7.28 o 
  -4   2   1       10.62       12.52      1.11 o 
  -3   2   1       29.88       43.64      2.69 o 
  -2   2   1     7016.27     6688.70     58.15 o 
  -1   2   1     3415.79     3207.55     23.78 o 
   0   2   1     1942.94     1897.60     14.43 o 
   1   2   1     1756.38     1771.97      9.92 o 
   2   2   1      103.95       96.90      1.20 o 
   3   2   1        1.95        4.68      0.47 o 
   4   2   1       76.83       68.11      2.05 o 
   5   2   1       75.31       76.56      2.52 o 
   6   2   1      239.43      247.33      7.71 o 
   7   2   1        0.96        2.69      2.00 o 
   8   2   1      542.86      567.58     17.01 o 
  -9   3   1       46.39       27.84     22.80 o 
  -8   3   1        4.06        5.68      2.18 o 
  -7   3   1        3.13        5.88      2.01 o 
  -6   3   1     1823.07     1775.80     26.38 o 
  -5   3   1      479.66      475.17      8.05 o 
  -4   3   1        0.11        2.98      1.00 o 
  -3   3   1      112.22      102.57      2.26 o 
  -2   3   1     1084.34     1065.10      7.15 o 
  -1   3   1     4821.07     4561.01     49.94 o 
   0   3   1     7595.72     6952.59     42.06 o 
   1   3   1     2518.90     2443.93     15.90 o 
   2   3   1     3153.73     3159.44     25.11 o 
   3   3   1        9.56       14.03      1.23 o 
   4   3   1     1426.17     1395.87     15.08 o 
   5   3   1       39.64       32.04      2.03 o 
   6   3   1      272.97      261.45      6.30 o 
   7   3   1      416.00      435.84      8.70 o 
   8   3   1      499.38      556.61     15.77 o 
  -8   4   1       55.43       67.03     18.09 o 
  -7   4   1        3.29        6.48      2.76 o 
  -6   4   1     1538.90     1597.64     27.49 o 
  -5   4   1     2345.23     2358.06     25.30 o 
  -4   4   1     1306.65     1217.50     12.82 o 
  -3   4   1      121.09      115.46      2.27 o 
  -2   4   1     1367.62     1278.26      6.48 o 
  -1   4   1     2488.84     2425.58     13.33 o 
   0   4   1     3178.65     3102.07     15.98 o 
   1   4   1     1059.10     1017.45      5.89 o 
   2   4   1      760.32      752.39      7.56 o 
   3   4   1     3929.20     3965.16     31.97 o 
   4   4   1     1431.28     1446.92     22.48 o 
   5   4   1      469.69      455.40      6.84 o 
   6   4   1      326.28      339.30      8.67 o 
   7   4   1        1.80        2.81      2.36 o 
   8   4   1       29.53       25.40      7.80 o 
  -8   5   1       68.25       65.67     12.13 o 
  -7   5   1      542.22      514.77     34.49 o 
  -6   5   1      849.91      825.45     19.24 o 
  -5   5   1      496.62      517.75      8.97 o 
  -4   5   1       20.51       15.08      1.08 o 
  -3   5   1      396.33      392.77      5.36 o 
  -2   5   1      870.90     1003.31      7.28 o 
  -1   5   1      294.82      311.09      3.11 o 
   0   5   1     3197.95     3173.98     21.28 o 
   1   5   1      182.43      161.12      1.80 o 
   2   5   1      798.94      782.52      6.38 o 
   3   5   1       13.57        8.47      1.02 o 
   4   5   1       14.36       11.61      1.94 o 
   5   5   1     1284.96     1322.01     15.37 o 
   6   5   1        6.19        8.77      2.39 o 
   7   5   1       36.24       35.96      3.43 o 
   8   5   1        0.19        1.84      2.86 o 
  -8   6   1      292.99      277.30     12.52 o 
  -7   6   1       24.46       29.41      3.92 o 
  -6   6   1       44.96       48.25      5.87 o 
  -5   6   1      867.74      860.10     10.52 o 
  -4   6   1     1823.09     1814.15     14.97 o 
  -3   6   1        1.58        1.85      0.62 o 
  -2   6   1     1106.15     1183.02     11.30 o 
  -1   6   1     1736.59     1653.08     10.86 o 
   0   6   1      660.82      637.47      7.11 o 
   1   6   1        5.53        6.99      0.78 o 
   2   6   1     1963.71     2013.65     15.01 o 
   3   6   1      170.12      134.78      2.49 o 
   4   6   1       12.45       15.35      1.62 o 
   5   6   1        3.20        4.73      1.66 o 
   6   6   1      159.37      168.43      9.09 o 
   7   6   1      213.69      232.85     10.65 o 
   8   6   1      218.52      219.62     13.80 o 
  -8   7   1       77.93       65.40     14.54 o 
  -7   7   1      155.08      163.80     15.03 o 
  -6   7   1       57.86       54.83      6.05 o 
  -5   7   1     1044.36     1038.73     13.78 o 
  -4   7   1      609.27      615.53      7.68 o 
  -3   7   1       24.31       28.45      1.88 o 
  -2   7   1     1732.17     1809.21     13.68 o 
  -1   7   1     3471.66     3717.73     24.70 o 
   0   7   1     1194.83     1163.03     11.90 o 
   1   7   1      456.87      477.37      4.38 o 
   2   7   1     3617.49     3627.56     26.07 o 
   3   7   1      615.22      650.86      7.64 o 
   4   7   1      585.87      562.43      8.22 o 
   5   7   1      571.94      550.79     10.67 o 
   6   7   1       44.33       48.24      5.46 o 
   7   7   1      971.79      985.23     27.68 o 
   8   7   1       99.60      103.51     19.00 o 
  -8   8   1        1.53        6.47      3.09 o 
  -7   8   1      350.39      386.52     13.61 o 
  -6   8   1      431.82      456.34     13.16 o 
  -5   8   1      621.53      599.24     11.90 o 
  -4   8   1      339.69      326.09      6.19 o 
  -3   8   1      824.14      867.72      9.26 o 
  -2   8   1      604.62      587.89      7.89 o 
  -1   8   1       44.05       59.45      2.62 o 
   0   8   1       17.90       19.73      1.90 o 
   1   8   1     3003.15     2998.58     22.24 o 
   2   8   1      330.99      341.45      4.22 o 
   3   8   1      211.94      195.01      6.03 o 
   4   8   1      259.36      276.27      5.71 o 
   5   8   1      324.05      331.84     13.77 o 
   6   8   1       11.37       11.44      2.80 o 
   7   8   1        7.62        7.74      2.64 o 
   8   8   1       14.25        9.53      3.66 o 
  -8   9   1       25.36       23.83      7.05 o 
  -7   9   1      181.23      193.38     26.03 o 
  -6   9   1        9.46       14.27      2.83 o 
  -5   9   1       36.73       46.35      4.24 o 
  -4   9   1       75.06       69.65      3.04 o 
  -3   9   1      491.28      489.20      5.75 o 
  -2   9   1      114.79      117.64      3.89 o 
  -1   9   1       52.10       52.55      3.75 o 
   0   9   1      155.68      168.23      3.41 o 
   1   9   1      159.32      154.60      4.85 o 
   2   9   1      676.87      680.25      7.05 o 
   3   9   1       96.36       92.62      2.21 o 
   4   9   1       70.17       59.96      5.63 o 
   5   9   1      128.23      145.70     13.54 o 
   6   9   1        0.55        4.24      2.70 o 
   7   9   1      609.80      629.61     17.24 o 
  -7  10   1        2.71        5.63      3.27 o 
  -6  10   1       98.42       98.32     12.32 o 
  -5  10   1       25.39       25.33      4.22 o 
  -4  10   1     1321.84     1271.72     22.32 o 
  -3  10   1      649.34      657.30      7.54 o 
  -2  10   1      913.54      932.74     12.87 o 
  -1  10   1      558.92      595.93      7.24 o 
   0  10   1      582.39      578.91      7.40 o 
   1  10   1      105.63       97.20      4.97 o 
   2  10   1      505.78      535.09      6.64 o 
   3  10   1      139.57      137.50      2.99 o 
   4  10   1      415.20      401.27      9.34 o 
   5  10   1      760.76      806.90     20.45 o 
   6  10   1      336.06      330.90     20.63 o 
   7  10   1      125.90      115.30     17.86 o 
  -7  11   1        9.17        8.23      3.56 o 
  -6  11   1       30.44       25.40      4.56 o 
  -5  11   1        0.53        4.58      2.63 o 
  -4  11   1      181.68      172.00     12.58 o 
  -3  11   1       86.08       73.51      1.67 o 
  -2  11   1      323.72      334.64      5.64 o 
  -1  11   1       37.69       41.13      3.50 o 
   0  11   1      257.39      261.03      7.11 o 
   1  11   1       13.42       10.88      1.87 o 
   2  11   1     2583.83     2680.41     28.93 o 
   3  11   1       92.19       92.65      3.61 o 
   4  11   1       53.50       46.47      6.26 o 
   5  11   1        0.86        7.66      4.94 o 
   6  11   1      379.80      403.83     28.97 o 
   7  11   1      142.98      148.15     22.14 o 
  -7  12   1      122.22      106.67     19.36 o 
  -6  12   1        1.47        6.30      3.03 o 
  -5  12   1       39.31       28.03      4.03 o 
  -4  12   1      110.95      123.80     13.14 o 
  -3  12   1      427.76      442.94      8.23 o 
  -2  12   1       78.86       88.88      6.70 o 
  -1  12   1      151.59      148.19      4.36 o 
   0  12   1     1796.65     1815.89     24.53 o 
   1  12   1      387.15      390.14      7.91 o 
   2  12   1      718.14      725.99     10.01 o 
   3  12   1       31.59       28.27      3.05 o 
   4  12   1       60.04       51.84      3.54 o 
   5  12   1      811.37      790.31     15.18 o 
   6  12   1      140.09      149.22     22.88 o 
   7  12   1        3.25        4.17      5.69 o 
  -7  13   1       37.22       40.29     12.56 o 
  -6  13   1       12.91       13.03      3.53 o 
  -5  13   1      210.07      205.99     24.99 o 
  -4  13   1      143.89      148.39     14.41 o 
  -3  13   1        4.18        6.62      2.03 o 
  -2  13   1      689.10      659.53     11.60 o 
  -1  13   1       27.79       27.35      2.25 o 
   0  13   1        0.51        2.60      1.75 o 
   1  13   1      387.44      380.52      9.98 o 
   2  13   1      216.89      208.95      8.53 o 
   3  13   1      139.11      148.10      4.82 o 
   4  13   1       18.62       21.38      4.34 o 
   5  13   1        9.82        8.87      3.42 o 
   6  13   1      124.81      105.78     16.14 o 
  -6  14   1        0.73        6.73      3.27 o 
  -5  14   1       26.62       29.87      6.54 o 
  -4  14   1        3.48        9.89      3.18 o 
  -3  14   1     1356.12     1500.21     33.39 o 
  -2  14   1        0.29        3.04      1.87 o 
  -1  14   1       82.59       84.19      6.77 o 
   0  14   1      154.80      161.16     11.97 o 
   1  14   1     1389.59     1441.10     20.73 o 
   2  14   1        1.32        4.82      1.77 o 
   3  14   1        5.24        7.43      2.25 o 
   4  14   1       25.81       29.08      5.70 o 
   5  14   1      339.76      365.07     13.69 o 
   6  14   1        0.08        6.64      3.80 o 
  -6  15   1       79.43       65.79     12.93 o 
  -5  15   1        0.58        3.78      2.97 o 
  -4  15   1      137.91      147.31      8.72 o 
  -3  15   1        2.23        3.87      1.68 o 
  -2  15   1      723.92      734.23     14.89 o 
  -1  15   1        0.04        4.05      1.46 o 
   0  15   1       61.45       61.43      6.31 o 
   1  15   1       27.01       30.65      3.77 o 
   2  15   1      280.69      299.99      6.05 o 
   3  15   1      544.17      575.82     15.41 o 
   4  15   1       51.46       51.85      7.76 o 
   5  15   1       19.93       15.15      3.97 o 
  -5  16   1       40.92       24.81      9.56 o 
  -4  16   1       38.38       29.93      8.39 o 
  -3  16   1        0.41        5.98      2.31 o 
  -2  16   1       13.77       16.40      2.61 o 
  -1  16   1       17.99       25.50      3.45 o 
   0  16   1      166.56      159.80      7.61 o 
   1  16   1       23.62       18.67      3.12 o 
   2  16   1      404.13      384.43     10.12 o 
   3  16   1      140.40      142.64     16.46 o 
   4  16   1        3.13        9.60      2.87 o 
   5  16   1       33.91       33.67      9.88 o 
  -5  17   1        5.29        6.95      2.42 o 
  -4  17   1       59.78       57.62     10.59 o 
  -3  17   1        2.49        5.09      2.39 o 
  -2  17   1      288.45      274.08      8.17 o 
  -1  17   1        0.90        6.57      2.15 o 
   0  17   1       10.82        8.82      1.89 o 
   1  17   1        0.17        4.13      1.66 o 
   2  17   1       86.62       71.46      9.03 o 
   3  17   1        2.30        3.25      4.83 o 
   4  17   1        3.49        5.60      4.16 o 
  -4  18   1      116.47       97.50     19.28 o 
  -3  18   1     1012.82     1046.63     20.32 o 
  -2  18   1      317.96      346.43     16.85 o 
  -1  18   1       10.81       10.64      2.83 o 
   0  18   1      198.41      214.37     13.91 o 
   1  18   1      375.51      392.30     12.34 o 
   2  18   1       78.66       78.69     12.59 o 
   3  18   1        9.98       13.89      4.26 o 
   4  18   1       84.13       89.35     21.59 o 
  -3  19   1       25.62       18.66      5.05 o 
  -2  19   1      169.81      185.78      9.35 o 
  -1  19   1        1.49        7.64      3.00 o 
   0  19   1       70.32       54.33      8.78 o 
   1  19   1       39.55       40.16      5.51 o 
   2  19   1       54.04       49.85      9.74 o 
   3  19   1       86.40       65.24     15.42 o 
  -1  20   1        2.10        5.79      2.21 o 
   0  20   1       25.60       26.68      6.27 o 
   1  20   1       43.76       34.12      7.67 o 
  -8   0   2      444.72      450.53     18.66 o 
  -6   0   2     3350.75     3297.56     23.13 o 
  -4   0   2      464.90      456.67      8.07 o 
  -2   0   2     7030.99     6723.08     99.50 o 
   0   0   2      281.86      291.39      3.19 o 
   2   0   2     4565.46     4560.30     37.28 o 
   4   0   2      532.88      560.31      9.64 o 
   6   0   2       32.33       37.52      6.49 o 
   8   0   2       78.13       53.58     30.40 o 
  -9   1   2        9.02        9.06      4.35 o 
  -8   1   2      452.88      456.00      9.90 o 
  -7   1   2        0.76        3.68      1.37 o 
  -6   1   2        1.15        3.18      1.28 o 
  -5   1   2      391.73      373.25      7.59 o 
  -4   1   2      533.01      529.00      7.90 o 
  -3   1   2     2424.86     2600.64     17.60 o 
  -2   1   2     1130.63     1075.83      8.30 o 
  -1   1   2     5073.23     4833.99     26.78 o 
   0   1   2     1329.75     1323.48      9.90 o 
   1   1   2     8061.68     7762.27     43.52 o 
   2   1   2      159.01      178.91      1.75 o 
   3   1   2     1971.46     2106.42     15.52 o 
   4   1   2      115.56       94.30      3.43 o 
   5   1   2       50.35       49.90      2.73 o 
   6   1   2      279.18      265.11      6.16 o 
   7   1   2      384.23      375.45     12.74 o 
   8   1   2      253.57      286.01     21.47 o 
  -9   2   2       10.85        6.94      5.83 o 
  -8   2   2      104.21      114.12     19.51 o 
  -7   2   2      110.46      118.93     10.74 o 
  -6   2   2       21.95       29.03      2.27 o 
  -5   2   2      437.38      426.83      7.67 o 
  -4   2   2      117.25      108.51      5.77 o 
  -3   2   2     1400.59     1246.48     11.61 o 
  -2   2   2     1429.74     1394.79     13.44 o 
  -1   2   2      242.52      256.00      2.14 o 
   0   2   2       64.35       60.17      1.31 o 
   1   2   2       86.39       77.89      1.35 o 
   2   2   2      785.96      804.01      9.08 o 
   3   2   2      879.44      960.61      7.30 o 
   4   2   2      323.63      338.00      5.01 o 
   5   2   2      375.55      372.95      5.02 o 
   6   2   2      307.88      314.97     12.16 o 
   7   2   2      369.34      377.95     13.02 o 
   8   2   2        4.67       10.10      4.47 o 
  -9   3   2       73.08       64.34     25.13 o 
  -8   3   2      171.74      166.11     12.72 o 
  -7   3   2        7.58        3.44      1.24 o 
  -6   3   2       32.61       31.99      2.94 o 
  -5   3   2      654.60      634.38      9.93 o 
  -4   3   2      220.80      227.48      3.84 o 
  -3   3   2       18.81       24.32      1.87 o 
  -2   3   2      399.16      418.36      3.73 o 
  -1   3   2     4612.75     4346.74     37.17 o 
   0   3   2     1321.91     1314.80     12.35 o 
   1   3   2      613.67      626.67      5.82 o 
   2   3   2     1719.32     1901.59     19.19 o 
   3   3   2     6756.99     7085.72     85.34 o 
   4   3   2      447.86      504.30      5.59 o 
   5   3   2       61.37       56.59      3.15 o 
   6   3   2       12.40       12.34      2.22 o 
   7   3   2      778.38      801.99     19.55 o 
   8   3   2        2.35        2.62      2.17 o 
  -9   4   2       54.00       34.49     14.66 o 
  -8   4   2       82.49       75.15     14.64 o 
  -7   4   2      679.12      673.95      9.49 o 
  -6   4   2      147.99      144.68      5.23 o 
  -5   4   2      289.00      276.38      7.05 o 
  -4   4   2      364.50      377.06      5.08 o 
  -3   4   2     1472.33     1486.71     12.01 o 
  -2   4   2     1296.17     1268.18     13.03 o 
  -1   4   2     1098.26     1094.04     10.30 o 
   0   4   2     2048.89     2061.72     14.76 o 
   1   4   2      348.46      336.80      3.74 o 
   2   4   2     1247.37     1190.74      8.90 o 
   3   4   2        7.39        3.84      1.82 o 
   4   4   2      219.66      198.90      4.86 o 
   5   4   2        4.08        1.24      0.86 o 
   6   4   2      565.78      598.61     17.65 o 
   7   4   2       24.36       28.46      4.70 o 
   8   4   2       26.71       29.06     10.16 o 
  -8   5   2      123.35      122.70     20.94 o 
  -7   5   2      249.52      221.30      6.55 o 
  -6   5   2        0.10        2.31      1.63 o 
  -5   5   2      606.83      592.78      7.45 o 
  -4   5   2      779.66      718.88      7.70 o 
  -3   5   2      900.90      929.67      8.56 o 
  -2   5   2     2516.95     2523.37     38.97 o 
  -1   5   2     1625.79     1678.84     13.06 o 
   0   5   2       25.92       34.84      2.33 o 
   1   5   2      978.49      947.57      8.20 o 
   2   5   2      544.64      510.70      5.95 o 
   3   5   2        0.25        1.34      1.12 o 
   4   5   2      682.48      709.17     13.63 o 
   5   5   2      563.38      530.34     12.94 o 
   6   5   2       32.93       33.98      4.85 o 
   7   5   2      115.62      122.39     13.90 o 
   8   5   2      410.17      426.37     20.58 o 
  -8   6   2       59.71       40.19      7.59 o 
  -7   6   2        0.18        2.98      1.84 o 
  -6   6   2      517.43      535.49     14.07 o 
  -5   6   2      895.96      907.73     13.50 o 
  -4   6   2      154.35      147.57      3.75 o 
  -3   6   2      694.18      681.95     13.48 o 
  -2   6   2     1605.80     1585.76     20.33 o 
  -1   6   2      258.94      221.43      2.98 o 
   0   6   2      392.61      402.76      4.76 o 
   1   6   2      127.23      125.32      2.40 o 
   2   6   2     2204.10     2289.64     25.09 o 
   3   6   2      130.25      135.97      2.43 o 
   4   6   2      232.40      247.31     10.06 o 
   5   6   2        9.98       13.63      2.25 o 
   6   6   2       84.79       86.26      9.17 o 
   7   6   2      155.24      164.87     12.92 o 
   8   6   2       44.70       41.37     18.98 o 
  -8   7   2        2.14        5.09      2.38 o 
  -7   7   2        6.66        5.15      2.39 o 
  -6   7   2       50.62       46.77      5.25 o 
  -5   7   2        0.06        3.17      1.10 o 
  -4   7   2      409.85      372.83      4.94 o 
  -3   7   2      381.85      363.31      8.25 o 
  -2   7   2      684.96      778.20     13.20 o 
  -1   7   2     2854.49     2921.60     24.80 o 
   0   7   2       59.31       47.97      3.17 o 
   1   7   2       30.75       23.87      1.85 o 
   2   7   2      718.77      716.36      7.12 o 
   3   7   2      977.13     1052.45     10.01 o 
   4   7   2      651.47      652.35     12.77 o 
   5   7   2      828.92      900.06     19.00 o 
   6   7   2      185.43      188.26      9.16 o 
   7   7   2       32.07       35.33      6.03 o 
   8   7   2       41.43       44.22     10.09 o 
  -8   8   2       85.81       78.06     12.89 o 
  -7   8   2      538.33      542.85     22.59 o 
  -6   8   2      122.78      118.55      9.14 o 
  -5   8   2        5.58        7.43      2.50 o 
  -4   8   2     2197.41     2232.17     33.10 o 
  -3   8   2       70.23       60.01      2.90 o 
  -2   8   2      193.20      180.86      6.03 o 
  -1   8   2      402.90      415.37      6.95 o 
   0   8   2     1771.74     1713.32     15.28 o 
   1   8   2       10.00       16.51      1.45 o 
   2   8   2      175.26      160.35      2.61 o 
   3   8   2       21.15       18.94      1.60 o 
   4   8   2      483.63      493.64      7.85 o 
   5   8   2       23.21       27.84      3.85 o 
   6   8   2       13.71       16.90      2.79 o 
   7   8   2       71.27       65.59      8.46 o 
  -8   9   2        3.24        8.78      2.98 o 
  -7   9   2      175.02      189.17     16.98 o 
  -6   9   2      363.21      365.07      9.95 o 
  -5   9   2        9.21       10.78      2.10 o 
  -4   9   2       31.75       27.68      2.91 o 
  -3   9   2      119.53      118.11      5.13 o 
  -2   9   2      275.83      247.85      6.91 o 
  -1   9   2      112.06      103.35      2.76 o 
   0   9   2      264.96      250.15      4.34 o 
   1   9   2       12.63        6.87      1.29 o 
   2   9   2       82.58       99.29      2.51 o 
   3   9   2        0.14        2.14      1.07 o 
   4   9   2       26.50       27.53      3.25 o 
   5   9   2      706.48      757.66     19.30 o 
   6   9   2       14.10       20.26      4.43 o 
   7   9   2      172.64      186.80     19.97 o 
  -8  10   2      183.68      158.25     28.62 o 
  -7  10   2       24.33       16.60      4.30 o 
  -6  10   2       49.32       48.57      5.06 o 
  -5  10   2     1250.99     1300.04     31.98 o 
  -4  10   2      326.47      303.51      6.51 o 
  -3  10   2       52.71       49.32      3.68 o 
  -2  10   2      154.34      175.81      3.35 o 
  -1  10   2      256.97      251.51      3.80 o 
   0  10   2      698.58      666.56     11.28 o 
   1  10   2     1564.14     1572.10     17.26 o 
   2  10   2       28.25       27.72      2.57 o 
   3  10   2      321.73      308.29      5.73 o 
   4  10   2       15.01       15.46      2.50 o 
   5  10   2       17.48       29.52      7.62 o 
   6  10   2      291.80      281.24     29.11 o 
   7  10   2       78.23       72.98     12.15 o 
  -7  11   2       33.84       36.68      7.99 o 
  -6  11   2       58.73       56.89      7.40 o 
  -5  11   2      115.50      100.78     10.38 o 
  -4  11   2       28.57       40.91      3.42 o 
  -3  11   2      707.87      714.19     11.12 o 
  -2  11   2        0.56        1.91      1.23 o 
  -1  11   2      124.92      136.03      3.83 o 
   0  11   2      745.71      731.11     10.60 o 
   1  11   2      778.80      812.86     12.35 o 
   2  11   2      737.65      748.49     10.11 o 
   3  11   2       17.08       14.85      2.10 o 
   4  11   2      123.39      123.43      6.43 o 
   5  11   2      990.38     1043.38     18.42 o 
   6  11   2        0.22       10.71      3.80 o 
   7  11   2      116.76       89.44     14.27 o 
  -7  12   2       49.36       37.21      7.07 o 
  -6  12   2       70.89       71.83     11.62 o 
  -5  12   2      267.59      265.18     10.97 o 
  -4  12   2      852.03      852.04     20.04 o 
  -3  12   2       26.84       28.90      3.13 o 
  -2  12   2        0.76        2.03      1.31 o 
  -1  12   2      144.57      147.85      8.68 o 
   0  12   2      386.21      393.95      7.34 o 
   1  12   2       10.62       11.37      1.76 o 
   2  12   2       17.36       19.43      2.38 o 
   3  12   2       55.83       58.46      4.29 o 
   4  12   2        4.94       10.53      3.57 o 
   5  12   2      242.98      260.78     27.48 o 
   6  12   2       14.86        5.53      2.79 o 
  -7  13   2        0.60        6.77      3.03 o 
  -6  13   2       95.47      105.52     18.53 o 
  -5  13   2       41.71       38.94      5.46 o 
  -4  13   2      180.13      164.77     15.32 o 
  -3  13   2       45.37       42.64      4.46 o 
  -2  13   2       60.02       60.22      4.13 o 
  -1  13   2        3.38        7.10      1.66 o 
   0  13   2       32.98       34.97      3.72 o 
   1  13   2      499.56      520.18     10.00 o 
   2  13   2        2.78        5.03      1.19 o 
   3  13   2      179.37      153.87      7.54 o 
   4  13   2       21.18       25.20      5.75 o 
   5  13   2       41.41       38.21      5.64 o 
   6  13   2       80.20       79.14     10.45 o 
  -6  14   2      147.12      139.84     28.77 o 
  -5  14   2       86.80       64.31      8.20 o 
  -4  14   2      339.16      336.52     16.33 o 
  -3  14   2       27.97       35.98      3.29 o 
  -2  14   2      180.09      165.93     15.50 o 
  -1  14   2       27.02       25.38      3.16 o 
   0  14   2     1719.55     1747.31     24.24 o 
   1  14   2      124.12      110.46     10.48 o 
   2  14   2       72.04       64.43      6.46 o 
   3  14   2      143.17      136.73      6.59 o 
   4  14   2      172.35      191.49     22.09 o 
   5  14   2       26.00       23.57      9.38 o 
   6  14   2      104.70       98.55     16.81 o 
  -6  15   2      156.38      129.65     24.35 o 
  -5  15   2        0.45        3.59      3.87 o 
  -4  15   2       30.66       31.66      4.29 o 
  -3  15   2      462.71      444.42     12.92 o 
  -2  15   2        3.83        4.81      2.23 o 
  -1  15   2      229.09      272.54     14.42 o 
   0  15   2       19.03       23.49      2.64 o 
   1  15   2      183.48      183.17      6.58 o 
   2  15   2       13.96       15.48      2.10 o 
   3  15   2        4.22        4.02      2.70 o 
   4  15   2        0.30        4.72      2.38 o 
   5  15   2      266.69      280.46     15.66 o 
  -5  16   2      553.71      629.39     15.05 o 
  -4  16   2       11.42        9.38      3.54 o 
  -3  16   2       80.54       73.98      9.21 o 
  -2  16   2       23.44       30.37      3.67 o 
  -1  16   2      399.99      431.67     11.13 o 
   0  16   2        0.25        3.71      1.21 o 
   1  16   2        2.40        4.10      1.30 o 
   2  16   2      207.54      214.21      7.53 o 
   3  16   2       14.31       26.74      4.22 o 
   4  16   2        9.92       11.36      3.34 o 
   5  16   2       70.65       60.16     12.61 o 
  -5  17   2        3.48        6.37      2.38 o 
  -4  17   2       14.70       18.26      4.66 o 
  -3  17   2        7.32       10.21      2.93 o 
  -2  17   2       45.14       38.41      4.62 o 
  -1  17   2        2.54        6.98      2.00 o 
   0  17   2        3.34        7.51      2.07 o 
   1  17   2      267.34      311.77     18.06 o 
   2  17   2        0.48        2.45      1.87 o 
   3  17   2        0.03        4.99      3.02 o 
   4  17   2        6.70        4.70      2.66 o 
  -4  18   2        0.14        2.95      4.51 o 
  -3  18   2      185.47      219.75     20.96 o 
  -2  18   2      102.81       93.47     13.58 o 
  -1  18   2       49.78       38.81      6.56 o 
   0  18   2      383.63      395.68      8.85 o 
   1  18   2       37.51       29.20      5.66 o 
   2  18   2        8.56       11.59      3.77 o 
   3  18   2        3.56        7.97      3.53 o 
  -3  19   2       79.25       64.81     13.68 o 
  -2  19   2        6.15        7.33      3.38 o 
  -1  19   2      138.58      171.56     24.01 o 
   0  19   2        0.04        4.64      2.37 o 
   1  19   2        1.40        4.53      2.16 o 
   2  19   2        0.06        2.30      3.32 o 
  -1  20   2        0.13        2.37      2.66 o 
   0  20   2        3.73        5.29      2.75 o 
   1  20   2       20.70       13.25      3.78 o 
  -9   0   3      160.96      134.74     41.34 o 
  -7   0   3        0.37        3.63      1.81 o 
  -5   0   3      287.38      276.45     10.83 o 
  -3   0   3     2806.51     2834.27     47.98 o 
  -1   0   3     1504.32     1464.99     10.48 o 
   1   0   3     6061.33     6053.28     51.66 o 
   3   0   3      871.54      922.99     10.25 o 
   5   0   3      698.28      787.81     22.95 o 
   7   0   3       85.72      104.48     28.98 o 
  -9   1   3       51.85       43.23     13.53 o 
  -8   1   3       64.23       46.97      8.27 o 
  -7   1   3      163.34      157.12      4.96 o 
  -6   1   3       66.62       61.51      5.84 o 
  -5   1   3       98.16      107.71     10.01 o 
  -4   1   3      645.68      670.57      8.15 o 
  -3   1   3     2029.34     1889.62     22.32 o 
  -2   1   3     3230.30     3199.32     25.17 o 
  -1   1   3      320.62      303.07      3.55 o 
   0   1   3     5030.74     5065.38     44.49 o 
   1   1   3     2367.70     2294.79     12.30 o 
   2   1   3      418.05      387.70      3.84 o 
   3   1   3     1028.49     1044.47      7.97 o 
   4   1   3        0.17        1.26      0.52 o 
   5   1   3      501.30      445.37      6.63 o 
   6   1   3       88.34      104.81      6.39 o 
   7   1   3      342.84      346.85     13.60 o 
   8   1   3        1.07        8.53      4.66 o 
  -9   2   3       17.15       12.02      4.27 o 
  -8   2   3     1083.79     1056.25     13.93 o 
  -7   2   3      312.60      288.69      6.07 o 
  -6   2   3      320.33      324.75      9.56 o 
  -5   2   3      472.98      440.05      9.14 o 
  -4   2   3     1514.93     1381.72     14.07 o 
  -3   2   3      767.75      789.79      7.88 o 
  -2   2   3      647.23      678.08      5.86 o 
  -1   2   3       67.20       66.28      2.65 o 
   0   2   3    11312.64    10783.84     83.48 o 
   1   2   3       22.60       15.92      0.95 o 
   2   2   3      532.07      569.38      6.01 o 
   3   2   3      288.77      287.72      4.99 o 
   4   2   3        2.49        5.80      0.71 o 
   5   2   3        0.10        2.01      1.19 o 
   6   2   3        0.78        4.25      1.68 o 
   7   2   3       40.82       31.73      8.57 o 
   8   2   3        6.12        8.35      6.03 o 
  -9   3   3       17.40       19.27      8.64 o 
  -8   3   3        7.40        8.58      2.36 o 
  -7   3   3       19.77       18.52      2.39 o 
  -6   3   3       62.43       70.64      6.05 o 
  -5   3   3      806.70      787.94     12.92 o 
  -4   3   3       35.70       23.58      2.03 o 
  -3   3   3        4.98        5.37      1.13 o 
  -2   3   3      292.21      276.47      3.41 o 
  -1   3   3     1940.15     1920.88     16.85 o 
   0   3   3      703.38      708.56      6.44 o 
   1   3   3      379.06      388.00      3.78 o 
   2   3   3     3247.44     3365.18     25.52 o 
   3   3   3       41.19       65.69      4.32 o 
   4   3   3        0.54        1.85      1.05 o 
   5   3   3       57.72       71.17      3.45 o 
   6   3   3      295.87      324.13     10.92 o 
   7   3   3       14.53       17.58      5.40 o 
   8   3   3        0.01        3.71      2.51 o 
  -9   4   3        2.87        6.96      5.28 o 
  -8   4   3      307.20      318.82     10.28 o 
  -7   4   3        4.13        5.09      1.71 o 
  -6   4   3      131.20      144.53      7.02 o 
  -5   4   3      338.76      305.88      6.55 o 
  -4   4   3      826.25      836.92      9.31 o 
  -3   4   3     1213.31     1286.39     11.74 o 
  -2   4   3     1501.96     1521.76     13.69 o 
  -1   4   3       10.87       11.09      1.12 o 
   0   4   3     1037.41      979.53      8.62 o 
   1   4   3      485.23      455.12      4.11 o 
   2   4   3      342.80      351.30      5.97 o 
   3   4   3      490.62      522.30     10.61 o 
   4   4   3       25.97       28.74      2.80 o 
   5   4   3       88.38       99.51      9.01 o 
   6   4   3      200.01      211.44      7.73 o 
   7   4   3      277.35      279.92     14.58 o 
   8   4   3       57.54       35.64     15.02 o 
  -8   5   3       64.47       58.76      8.24 o 
  -7   5   3      190.30      196.61     16.77 o 
  -6   5   3       30.90       32.45      3.19 o 
  -5   5   3       76.87       77.27      3.39 o 
  -4   5   3        2.02        5.66      1.06 o 
  -3   5   3     1359.97     1265.96     16.29 o 
  -2   5   3      442.28      486.68      6.82 o 
  -1   5   3       60.21       64.00      2.59 o 
   0   5   3       25.93       38.55      2.66 o 
   1   5   3      682.38      654.37      7.35 o 
   2   5   3        2.39        3.53      0.59 o 
   3   5   3       36.82       47.64      2.64 o 
   4   5   3      638.95      657.80     12.47 o 
   5   5   3      222.13      199.75      9.20 o 
   6   5   3      320.48      299.79      9.66 o 
   7   5   3      198.77      188.26     10.84 o 
   8   5   3      161.27      175.81     34.43 o 
  -8   6   3       40.18       38.14      6.72 o 
  -7   6   3      222.86      218.33     17.57 o 
  -6   6   3      302.28      322.97     11.10 o 
  -5   6   3      101.49       95.57      5.04 o 
  -4   6   3      116.62      116.02      4.60 o 
  -3   6   3     1167.91     1142.87     14.13 o 
  -2   6   3     1037.23     1020.36     21.04 o 
  -1   6   3      407.04      405.86      6.14 o 
   0   6   3     1423.77     1485.81     14.54 o 
   1   6   3      876.97      880.73     10.08 o 
   2   6   3      148.50      198.94      3.78 o 
   3   6   3       94.17      106.98      4.39 o 
   4   6   3       72.53       73.61      7.38 o 
   5   6   3      233.82      259.23      9.00 o 
   6   6   3        1.32        7.38      2.32 o 
   7   6   3       14.20       15.25      3.56 o 
  -8   7   3        0.23        4.16      2.70 o 
  -7   7   3       13.77        8.02      2.43 o 
  -6   7   3       77.95       69.99      6.30 o 
  -5   7   3      105.79      104.09      6.36 o 
  -4   7   3      100.00       87.65      6.46 o 
  -3   7   3      845.49      848.19     11.52 o 
  -2   7   3       30.30       43.67      4.46 o 
  -1   7   3     3170.16     3201.72     27.24 o 
   0   7   3      715.13      748.58     12.03 o 
   1   7   3     2085.75     2113.86     19.06 o 
   2   7   3      649.73      619.66      7.10 o 
   3   7   3      906.77      864.53     19.56 o 
   4   7   3       40.63       43.33      4.26 o 
   5   7   3      280.55      311.41      9.63 o 
   6   7   3      218.72      232.77     15.12 o 
   7   7   3      195.08      210.93     13.93 o 
  -8   8   3       81.24       72.90     11.79 o 
  -7   8   3      240.26      272.94     14.96 o 
  -6   8   3        0.12        4.91      3.05 o 
  -5   8   3      367.58      358.09     13.07 o 
  -4   8   3     1195.34     1188.71     17.72 o 
  -3   8   3        0.64        2.69      1.76 o 
  -2   8   3       49.18       74.61      7.02 o 
  -1   8   3      753.03      735.92      8.85 o 
   0   8   3      287.92      246.34      6.38 o 
   1   8   3      102.88      107.50      4.96 o 
   2   8   3       35.84       34.07      2.70 o 
   3   8   3      497.63      502.33      6.04 o 
   4   8   3       43.84       48.04      4.99 o 
   5   8   3      102.63      100.09     10.75 o 
   6   8   3       59.16       61.03      6.89 o 
   7   8   3        0.32        0.07      3.64 o 
  -8   9   3        3.60        9.22      4.21 o 
  -7   9   3       65.39       66.70      7.33 o 
  -6   9   3        0.11        3.21      1.77 o 
  -5   9   3      169.50      177.74      8.84 o 
  -4   9   3       30.52       28.58      2.81 o 
  -3   9   3      256.00      254.92      7.17 o 
  -2   9   3      158.92      155.38      6.39 o 
  -1   9   3      770.43      746.79     10.77 o 
   0   9   3      167.29      188.62      5.85 o 
   1   9   3        4.07        4.38      1.30 o 
   2   9   3      257.75      267.30      5.16 o 
   3   9   3      890.15      861.27     12.35 o 
   4   9   3      129.85      112.14      7.14 o 
   5   9   3      694.39      672.06     11.28 o 
   6   9   3       64.55       55.02      5.89 o 
   7   9   3       66.78       64.56     11.87 o 
  -8  10   3       24.11       15.27      4.91 o 
  -7  10   3        3.49       10.12      4.34 o 
  -6  10   3      448.46      450.70     11.32 o 
  -5  10   3       28.89       34.13      4.41 o 
  -4  10   3       19.15       26.65      3.02 o 
  -3  10   3        9.85        8.53      1.96 o 
  -2  10   3      968.97      911.80     18.43 o 
  -1  10   3      162.82      171.52      7.95 o 
   0  10   3       90.44       85.20      8.22 o 
   1  10   3      699.74      695.50     10.44 o 
   2  10   3       38.78       44.97      3.92 o 
   3  10   3        3.96        6.11      2.23 o 
   4  10   3      119.20      129.89      7.38 o 
   5  10   3       78.77       88.51     11.31 o 
   6  10   3       80.30       76.52     14.32 o 
   7  10   3        6.10        7.32      4.50 o 
  -7  11   3       49.88       37.35      6.94 o 
  -6  11   3        9.83        7.59      2.40 o 
  -5  11   3        0.10        7.68      3.04 o 
  -4  11   3       55.39       63.30      5.49 o 
  -3  11   3       26.99       22.86      3.58 o 
  -2  11   3       73.31       76.09      6.63 o 
  -1  11   3       21.07       22.62      2.00 o 
   0  11   3     1094.65     1104.88     15.41 o 
   1  11   3       41.33       38.94      3.87 o 
   2  11   3      227.00      231.04      6.44 o 
   3  11   3       31.90       33.73      3.79 o 
   4  11   3      620.00      598.78     22.98 o 
   5  11   3      119.05      109.57     12.22 o 
   6  11   3       68.47       53.96      9.51 o 
  -7  12   3      160.28      161.79     18.91 o 
  -6  12   3      405.45      420.59     13.84 o 
  -5  12   3        4.94       12.34      2.53 o 
  -4  12   3       24.26       17.40      2.55 o 
  -3  12   3        9.24        7.80      2.14 o 
  -2  12   3      400.93      374.17     11.08 o 
  -1  12   3     1010.55     1003.60     11.14 o 
   0  12   3        9.99       11.56      2.07 o 
   1  12   3        0.38        0.68      1.39 o 
   2  12   3      122.37      129.63      6.26 o 
   3  12   3      117.53      115.06      4.87 o 
   4  12   3        1.10        5.80      2.12 o 
   5  12   3       29.57       30.99      5.41 o 
   6  12   3       38.36       32.87      5.70 o 
  -7  13   3       63.43       49.39     12.34 o 
  -6  13   3       30.85       33.19      6.94 o 
  -5  13   3      110.16      128.68     16.30 o 
  -4  13   3       10.09       14.21      2.55 o 
  -3  13   3      159.68      168.91     16.31 o 
  -2  13   3       87.18       80.56      6.65 o 
  -1  13   3      733.01      792.07     13.90 o 
   0  13   3        4.50        7.13      1.81 o 
   1  13   3      386.58      383.88      9.23 o 
   2  13   3      197.32      178.66      5.67 o 
   3  13   3      538.41      508.62     11.11 o 
   4  13   3        5.47        9.12      2.54 o 
   5  13   3      227.65      208.41     13.84 o 
   6  13   3        0.00        4.68      2.40 o 
  -6  14   3       49.58       52.20      9.95 o 
  -5  14   3      184.07      168.52     17.68 o 
  -4  14   3        2.71        7.04      2.21 o 
  -3  14   3       46.41       68.05      5.92 o 
  -2  14   3      215.66      201.29     13.95 o 
  -1  14   3       12.60        9.11      1.91 o 
   0  14   3      240.13      257.55      7.06 o 
   1  14   3       77.02       84.27      7.19 o 
   2  14   3       39.48       34.02      3.81 o 
   3  14   3      130.96      134.93     11.06 o 
   4  14   3       84.04       71.76     12.30 o 
   5  14   3       35.06       36.22      7.02 o 
  -6  15   3        1.28        8.48      3.59 o 
  -5  15   3       96.11       82.12     11.40 o 
  -4  15   3        5.59        8.33      2.21 o 
  -3  15   3      126.96      116.07     11.57 o 
  -2  15   3       23.74       28.13      3.75 o 
  -1  15   3       27.38       30.07      3.30 o 
   0  15   3      574.22      604.14      9.14 o 
   1  15   3       39.40       40.40      4.40 o 
   2  15   3        0.01        2.26      1.52 o 
   3  15   3      169.79      169.19     22.43 o 
   4  15   3       81.75       72.71     13.14 o 
   5  15   3       61.35       52.67     13.04 o 
  -5  16   3       44.67       60.62     11.94 o 
  -4  16   3        0.23        8.74      2.93 o 
  -3  16   3       50.74       50.00      6.71 o 
  -2  16   3      175.59      192.27     19.21 o 
  -1  16   3       41.85       38.95      4.49 o 
   0  16   3        9.36        8.19      1.63 o 
   1  16   3        6.05        6.96      1.84 o 
   2  16   3      204.58      180.67     15.36 o 
   3  16   3       41.26       32.48      6.81 o 
   4  16   3        0.46        6.35      3.24 o 
  -5  17   3       37.66       36.60      7.52 o 
  -4  17   3       14.88       14.59      4.42 o 
  -3  17   3       74.84       73.60     11.15 o 
  -2  17   3        8.03       10.39      2.70 o 
  -1  17   3       47.79       51.58      5.80 o 
   0  17   3      107.47      116.86     12.78 o 
   1  17   3      133.03      139.74      5.59 o 
   2  17   3      171.26      165.02     20.99 o 
   3  17   3        0.49        4.38      3.68 o 
   4  17   3      270.54      300.98     25.19 o 
  -4  18   3       13.68       10.67      4.61 o 
  -3  18   3        9.61       11.22      2.90 o 
  -2  18   3        4.11        7.06      2.25 o 
  -1  18   3        0.45        4.47      2.46 o 
   0  18   3       74.68       68.94     10.59 o 
   1  18   3      173.94      191.49     10.73 o 
   2  18   3        0.49        9.51      3.65 o 
   3  18   3        0.67        8.09      2.93 o 
  -3  19   3        3.79        7.94      2.87 o 
  -2  19   3       14.92       12.54      3.31 o 
  -1  19   3       82.31       84.73     11.83 o 
   0  19   3       84.23       76.92     14.01 o 
   1  19   3       32.78       28.40     11.59 o 
   2  19   3        9.81        7.81      6.33 o 
  -8   0   4      173.14      158.50     22.90 o 
  -6   0   4      708.89      648.96     20.31 o 
  -4   0   4      184.83      220.86      6.71 o 
  -2   0   4      836.32      824.37      9.45 o 
   0   0   4     7101.62     7088.82     54.86 o 
   2   0   4     1302.44     1447.26     15.25 o 
   4   0   4      160.25      159.04      3.73 o 
   6   0   4      795.01      841.42     26.61 o 
   8   0   4        3.30        8.05      6.76 o 
  -9   1   4       10.58        5.93      2.28 o 
  -8   1   4       92.61       87.89      9.72 o 
  -7   1   4       67.06       58.49      7.12 o 
  -6   1   4       86.01       87.09      7.52 o 
  -5   1   4      333.66      313.22      7.57 o 
  -4   1   4      232.75      190.80      7.66 o 
  -3   1   4      308.23      311.11      5.27 o 
  -2   1   4      585.86      641.91      7.05 o 
  -1   1   4     1412.42     1443.87     11.20 o 
   0   1   4     1571.04     1583.64     10.37 o 
   1   1   4     1585.51     1593.57     11.52 o 
   2   1   4        6.38        6.37      0.77 o 
   3   1   4       36.49       41.41      1.62 o 
   4   1   4     1114.31     1076.57     11.07 o 
   5   1   4      291.25      283.20      5.99 o 
   6   1   4      155.65      164.72      9.03 o 
   7   1   4       59.25       61.92     17.39 o 
   8   1   4      250.49      238.51     11.88 o 
  -9   2   4      159.94      171.59     41.37 o 
  -8   2   4       33.29       35.50      3.89 o 
  -7   2   4       19.67       14.99      2.57 o 
  -6   2   4       99.73      110.40      7.93 o 
  -5   2   4     1779.19     1757.77     23.37 o 
  -4   2   4       95.08       78.03      3.14 o 
  -3   2   4      304.56      334.16      5.94 o 
  -2   2   4       94.77       89.50      3.59 o 
  -1   2   4     3048.94     2997.10     21.64 o 
   0   2   4     2458.24     2449.96     16.84 o 
   1   2   4      744.69      705.63      5.78 o 
   2   2   4       33.92       40.29      1.83 o 
   3   2   4     1386.22     1418.83     15.92 o 
   4   2   4      186.46      186.63      3.94 o 
   5   2   4      358.59      310.34      8.18 o 
   6   2   4        9.73        8.62      2.51 o 
   7   2   4       73.07       59.99     10.50 o 
   8   2   4       43.82       48.87     10.09 o 
  -9   3   4      197.01      211.38     33.68 o 
  -8   3   4       53.08       53.59      5.75 o 
  -7   3   4        5.83        6.84      2.02 o 
  -6   3   4       61.43       53.99      4.34 o 
  -5   3   4      366.78      341.83      9.77 o 
  -4   3   4        0.99        2.20      1.45 o 
  -3   3   4     1476.31     1466.23     13.56 o 
  -2   3   4     1137.55     1139.24     17.83 o 
  -1   3   4      701.41      667.28      6.20 o 
   0   3   4       14.70       14.38      1.10 o 
   1   3   4       77.55       57.76      2.00 o 
   2   3   4      525.16      520.84      6.39 o 
   3   3   4      238.04      222.60      4.76 o 
   4   3   4       51.50       44.56      3.80 o 
   5   3   4     2328.50     2472.35     27.33 o 
   6   3   4        1.28        3.74      1.69 o 
   7   3   4      254.21      272.47     36.53 o 
   8   3   4       48.72       42.31     13.56 o 
  -9   4   4      213.51      197.69     23.35 o 
  -8   4   4        4.82        4.60      1.69 o 
  -7   4   4      112.12      121.01      8.77 o 
  -6   4   4        0.12        6.23      2.06 o 
  -5   4   4     1232.55     1212.89     17.32 o 
  -4   4   4      166.26      177.44      5.87 o 
  -3   4   4        0.37        2.08      0.81 o 
  -2   4   4        9.49        8.84      1.20 o 
  -1   4   4        7.52       13.75      1.16 o 
   0   4   4       80.75       93.60      3.07 o 
   1   4   4       16.00       13.62      1.18 o 
   2   4   4      460.98      477.34      8.22 o 
   3   4   4       12.87       14.91      1.79 o 
   4   4   4      126.94      110.37      3.32 o 
   5   4   4        0.06        2.88      2.15 o 
   6   4   4       46.21       54.73      6.80 o 
   7   4   4        0.07        2.05      2.99 o 
  -8   5   4      146.08      119.20     15.94 o 
  -7   5   4      318.64      296.79     20.92 o 
  -6   5   4      328.79      326.27     10.19 o 
  -5   5   4      159.61      136.66      5.94 o 
  -4   5   4      264.36      240.49      9.90 o 
  -3   5   4       75.68       66.42      2.10 o 
  -2   5   4       50.76       37.05      2.11 o 
  -1   5   4     1528.03     1582.43     24.78 o 
   0   5   4     3106.11     3089.02     23.25 o 
   1   5   4     1636.47     1732.09     26.59 o 
   2   5   4       62.18       65.82      4.29 o 
   3   5   4     1116.19     1131.80     17.99 o 
   5   5   4       19.28       22.04      2.94 o 
   6   5   4        5.03        5.36      2.72 o 
   7   5   4      107.86      116.45     20.68 o 
  -8   6   4       19.13       20.69      3.97 o 
  -7   6   4      231.38      235.60     12.60 o 
  -6   6   4      946.97      875.45     24.07 o 
  -5   6   4      728.55      764.01     15.15 o 
  -4   6   4      968.47     1036.39     15.01 o 
  -3   6   4      581.27      586.15     10.76 o 
  -2   6   4      183.47      169.44      3.89 o 
  -1   6   4       41.51       62.26      4.95 o 
   0   6   4      318.84      296.53      5.38 o 
   1   6   4      472.70      446.20      7.85 o 
   2   6   4      130.69      145.43      2.77 o 
   3   6   4       66.15       54.78      3.96 o 
   4   6   4       67.40       63.43      3.05 o 
   5   6   4       80.96       60.43      6.66 o 
   6   6   4      197.83      181.46      9.94 o 
   7   6   4        0.96        3.86      2.69 o 
  -8   7   4       14.95       14.32      3.59 o 
  -7   7   4       14.74       18.85      3.96 o 
  -6   7   4      191.04      198.01     11.13 o 
  -5   7   4       28.09       25.67      4.63 o 
  -4   7   4       68.47       70.33      6.39 o 
  -3   7   4       23.47       21.90      2.57 o 
  -2   7   4      362.27      317.43      9.75 o 
  -1   7   4        3.80        3.25      1.38 o 
   0   7   4      100.90       95.06      6.99 o 
   1   7   4       63.94       69.88      5.69 o 
   2   7   4      195.24      172.98      4.95 o 
   3   7   4      149.09      132.43      8.94 o 
   4   7   4      356.87      369.83     15.41 o 
   5   7   4      290.79      325.57     11.61 o 
   6   7   4      305.20      306.56     10.29 o 
   7   7   4       22.24       15.98      4.03 o 
  -8   8   4      557.58      556.69     17.64 o 
  -7   8   4        5.39        5.28      2.43 o 
  -6   8   4       24.38       26.29      3.65 o 
  -5   8   4       65.38       65.80      6.79 o 
  -4   8   4       13.23       17.69      2.53 o 
  -3   8   4      380.29      393.05      9.49 o 
  -2   8   4      262.85      268.47     11.66 o 
  -1   8   4      117.35      121.32      6.52 o 
   0   8   4      118.34      129.26      4.13 o 
   1   8   4      307.68      300.61      5.08 o 
   2   8   4      404.85      420.32      6.01 o 
   3   8   4      159.17      149.27      5.00 o 
   4   8   4      109.03      128.26     21.88 o 
   5   8   4       15.86       16.15      3.17 o 
   6   8   4        6.71        9.96      3.22 o 
   7   8   4        1.19        6.06      1.67 o 
  -8   9   4      102.03       94.00     15.72 o 
  -7   9   4       10.14        6.68      2.26 o 
  -6   9   4      237.25      221.19     11.64 o 
  -5   9   4       56.56       50.59      7.67 o 
  -4   9   4        3.96        5.53      1.80 o 
  -3   9   4       77.95       84.82      6.34 o 
  -2   9   4      889.40      870.80     13.79 o 
  -1   9   4      357.46      375.64      5.83 o 
   0   9   4      333.17      329.83      6.22 o 
   1   9   4      589.22      588.86     10.55 o 
   2   9   4     1287.04     1290.25     15.59 o 
   3   9   4      526.99      538.81     12.49 o 
   4   9   4       83.73       72.33      7.03 o 
   5   9   4      257.18      284.28      8.65 o 
   6   9   4       39.17       45.79      7.12 o 
   7   9   4      121.41      104.94     16.84 o 
  -7  10   4      331.86      345.69     42.01 o 
  -6  10   4        9.41       15.29      3.41 o 
  -5  10   4       20.20       16.86      2.33 o 
  -4  10   4       46.73       44.10      4.87 o 
  -3  10   4     1426.58     1477.85     23.20 o 
  -2  10   4      176.84      209.31     15.09 o 
  -1  10   4       30.81       34.73      3.24 o 
   0  10   4       88.69       96.54      6.69 o 
   1  10   4      167.16      160.35      5.87 o 
   2  10   4       25.89       26.85      2.67 o 
   3  10   4      263.40      253.16     17.76 o 
   4  10   4       50.11       52.17      6.42 o 
   5  10   4        0.09        4.61      2.04 o 
   6  10   4       24.60       22.13      5.39 o 
  -7  11   4      252.12      310.92     37.72 o 
  -6  11   4       51.77       59.05      7.29 o 
  -5  11   4       55.73       56.30      6.82 o 
  -4  11   4      338.48      356.41      9.51 o 
  -3  11   4      366.43      388.57     12.59 o 
  -2  11   4       70.70       70.69      6.47 o 
  -1  11   4      413.20      411.85      5.98 o 
   0  11   4       23.84       21.96      2.72 o 
   1  11   4     1299.11     1315.16     17.48 o 
   2  11   4       88.77       84.20      4.53 o 
   3  11   4      997.79     1073.50     20.52 o 
   4  11   4        0.02        4.79      2.11 o 
   5  11   4       96.01       85.46     13.16 o 
   6  11   4        3.28        9.61      4.40 o 
  -7  12   4       75.77       66.79     12.56 o 
  -6  12   4       18.82       19.94      4.15 o 
  -5  12   4       17.11       13.69      3.39 o 
  -4  12   4      110.09      111.13     10.83 o 
  -3  12   4      370.02      423.77     11.13 o 
  -2  12   4       38.61       36.50      3.93 o 
  -1  12   4       57.60       70.66      6.14 o 
   0  12   4        5.45        6.78      1.86 o 
   1  12   4     1386.43     1413.29     24.94 o 
   2  12   4      249.29      247.43      7.99 o 
   3  12   4        6.71        5.30      2.38 o 
   4  12   4        1.09       11.66      5.56 o 
   5  12   4       78.51       79.70     10.56 o 
   6  12   4       17.09       18.69      4.98 o 
  -7  13   4       25.37       26.43      5.76 o 
  -6  13   4      176.18      188.21     12.02 o 
  -5  13   4       74.84       85.00     12.20 o 
  -4  13   4        3.06        4.78      2.39 o 
  -3  13   4      186.38      173.13     12.70 o 
  -2  13   4      590.01      597.64     12.03 o 
  -1  13   4      415.47      367.06      8.88 o 
   0  13   4      104.09       97.56      8.04 o 
   1  13   4      117.85      121.56     10.18 o 
   2  13   4      624.75      627.58     21.54 o 
   3  13   4        1.78        5.68      3.40 o 
   4  13   4       76.82       73.77     10.40 o 
   5  13   4      132.06      129.31     17.00 o 
  -6  14   4       36.77       32.24      8.01 o 
  -5  14   4       76.53       71.42      9.92 o 
  -4  14   4       62.79       48.10      5.30 o 
  -3  14   4       27.92       31.55      4.40 o 
  -2  14   4       70.73       67.83      7.42 o 
  -1  14   4       22.37       28.51      4.15 o 
   0  14   4       16.95       20.47      2.50 o 
   1  14   4      216.04      224.88      8.04 o 
   2  14   4        1.50        5.00      1.56 o 
   3  14   4      172.12      181.57      8.18 o 
   4  14   4      210.71      194.39     31.86 o 
   5  14   4        3.63        3.38      3.71 o 
  -6  15   4       14.29       20.45      5.40 o 
  -5  15   4        6.84       12.40      2.65 o 
  -4  15   4       74.36       70.65      8.61 o 
  -3  15   4       51.67       40.90      4.88 o 
  -2  15   4      187.73      198.51     16.99 o 
  -1  15   4      238.31      246.62     11.51 o 
   0  15   4      340.67      338.08      6.57 o 
   1  15   4       17.80       14.69      2.13 o 
   2  15   4      210.78      183.69     19.39 o 
   3  15   4       43.10       47.46      7.60 o 
   4  15   4       35.70       44.32      8.52 o 
   5  15   4       21.35       25.13      5.13 o 
  -5  16   4        0.05        4.98      2.36 o 
  -4  16   4       28.53       27.68      5.82 o 
  -3  16   4      243.18      263.21     18.94 o 
  -2  16   4       75.30       65.68      6.62 o 
  -1  16   4        4.24        4.32      1.82 o 
   0  16   4        2.06        4.70      2.15 o 
   1  16   4      263.05      272.46      9.71 o 
   2  16   4        3.32        3.29      1.92 o 
   3  16   4        0.09       11.74      4.97 o 
   4  16   4        8.63       19.40      5.94 o 
  -4  17   4       34.41       38.54      6.47 o 
  -3  17   4      106.57       87.76     11.87 o 
  -2  17   4      158.82      153.87     15.78 o 
  -1  17   4       95.80       90.03      9.60 o 
   0  17   4        3.38        4.77      2.02 o 
   1  17   4       11.85       15.19      2.69 o 
   2  17   4      134.02      131.10     21.81 o 
   3  17   4       76.74       75.43     14.47 o 
  -3  18   4       21.54       18.63      5.71 o 
  -2  18   4        4.71        6.46      2.04 o 
  -1  18   4        9.00       13.63      3.86 o 
   0  18   4        3.66        7.81      2.49 o 
   1  18   4        4.64        5.60      4.48 o 
   2  18   4       75.96       51.76     14.04 o 
  -2  19   4      189.85      216.75     19.69 o 
  -1  19   4       55.40       46.25      8.13 o 
   0  19   4        7.47        7.19      2.00 o 
   1  19   4       82.11       69.65     16.96 o 
  -9   0   5        1.52        2.22      3.91 o 
  -7   0   5      841.61      911.10     16.89 o 
  -5   0   5      135.33      144.15     14.96 o 
  -3   0   5      248.68      315.01     10.56 o 
  -1   0   5      358.23      361.78      6.15 o 
   1   0   5     2021.64     2191.27     36.71 o 
   3   0   5      178.20      190.43      3.85 o 
   5   0   5      746.44      750.92     21.76 o 
   7   0   5      121.67      141.91     32.56 o 
  -9   1   5       35.58       21.87      5.37 o 
  -8   1   5        7.54        7.10      2.70 o 
  -7   1   5        9.84        9.10      2.04 o 
  -6   1   5      224.70      217.75     11.44 o 
  -5   1   5     1633.73     1688.26     19.74 o 
  -4   1   5      127.30      156.99     11.45 o 
  -3   1   5       21.85       27.31      2.64 o 
  -2   1   5        0.05        3.63      1.55 o 
  -1   1   5     7937.04     7696.94     90.06 o 
   0   1   5       73.28       58.19      2.81 o 
   1   1   5     1339.13     1347.17     11.15 o 
   2   1   5       19.85       21.28      1.70 o 
   3   1   5     1841.21     1807.92     17.09 o 
   4   1   5      237.22      235.68      4.11 o 
   5   1   5        0.55        4.06      1.22 o 
   6   1   5      126.62      119.41     19.68 o 
   7   1   5      288.43      284.62     18.23 o 
  -9   2   5       25.75       24.50      5.05 o 
  -8   2   5       26.35       19.34      3.93 o 
  -7   2   5      224.01      212.76     11.88 o 
  -6   2   5      628.33      646.86     12.77 o 
  -5   2   5       31.20       35.07      3.40 o 
  -4   2   5       55.38       57.05      4.08 o 
  -3   2   5      679.43      755.26      9.39 o 
  -2   2   5     1865.15     1853.38     22.97 o 
  -1   2   5       33.24       29.52      2.68 o 
   0   2   5     2212.08     2314.92     27.41 o 
   1   2   5      374.04      416.12      5.89 o 
   2   2   5      472.77      463.86      5.55 o 
   3   2   5      147.63      144.95      2.36 o 
   4   2   5      317.40      298.91      7.74 o 
   5   2   5        1.71        5.83      1.57 o 
   6   2   5      194.99      190.72     10.73 o 
   7   2   5       10.48       18.59      4.22 o 
  -9   3   5       24.53       29.31     10.21 o 
  -8   3   5      101.83      107.58     14.09 o 
  -7   3   5      131.05      140.47      9.85 o 
  -6   3   5     1098.17     1077.82     17.35 o 
  -5   3   5      140.09      147.45      7.30 o 
  -4   3   5      104.46       94.00      4.79 o 
  -3   3   5      359.56      332.38      5.84 o 
  -2   3   5     1608.77     1634.12     17.91 o 
  -1   3   5     1247.95     1363.87     24.30 o 
   0   3   5     1878.87     1829.68     15.71 o 
   1   3   5       64.26       84.05      3.76 o 
   2   3   5      851.31      884.17     12.10 o 
   3   3   5        0.02        3.89      1.23 o 
   4   3   5      780.52      816.56     12.30 o 
   5   3   5      230.24      227.16     10.02 o 
   6   3   5       43.87       40.44      7.29 o 
   7   3   5       39.63       30.75      5.74 o 
  -8   4   5      165.77      150.58     17.31 o 
  -7   4   5      477.60      471.48     15.78 o 
  -6   4   5      185.89      177.21     13.31 o 
  -5   4   5      452.22      441.40     12.69 o 
  -4   4   5       95.42       99.84      6.45 o 
  -3   4   5        0.04        2.56      1.41 o 
  -2   4   5      386.05      376.79      7.74 o 
  -1   4   5       18.44       24.25      2.19 o 
   0   4   5      692.10      702.19      8.01 o 
   1   4   5       41.37       39.15      2.09 o 
   2   4   5       34.33       33.70      1.85 o 
   3   4   5        5.06       10.15      2.09 o 
   4   4   5      315.26      321.95      7.42 o 
   5   4   5      319.93      297.36     12.04 o 
   6   4   5      210.74      208.93     25.97 o 
   7   4   5      228.52      219.00     19.33 o 
  -8   5   5       67.99       66.97      7.28 o 
  -7   5   5        9.34       14.00      3.13 o 
  -6   5   5      222.97      213.46      9.43 o 
  -5   5   5      846.62      860.67     12.58 o 
  -4   5   5      287.63      278.94     10.30 o 
  -3   5   5      416.00      398.27      9.20 o 
  -2   5   5      788.96      795.81     10.11 o 
  -1   5   5     3274.22     3274.98     38.57 o 
   0   5   5      536.06      518.57      8.22 o 
   1   5   5       85.46       86.83      2.80 o 
   2   5   5      315.81      295.45      8.68 o 
   3   5   5     2481.51     2506.27     42.40 o 
   4   5   5      148.15      153.05      8.08 o 
   5   5   5        0.51        3.70      2.88 o 
   6   5   5      372.38      422.37     11.76 o 
   7   5   5      239.31      259.09     12.11 o 
  -8   6   5      121.84      101.21     13.81 o 
  -7   6   5      305.92      330.38     15.17 o 
  -6   6   5       11.58       12.71      2.78 o 
  -5   6   5       47.42       51.50      4.52 o 
  -4   6   5      629.83      619.46      9.75 o 
  -3   6   5      240.81      248.36      7.26 o 
  -2   6   5     2384.93     2457.30     18.58 o 
  -1   6   5      590.53      630.64     17.60 o 
   0   6   5     1264.56     1253.90     15.09 o 
   1   6   5       82.53       85.25      3.80 o 
   2   6   5      970.13      950.40     19.37 o 
   3   6   5      182.37      193.65      8.72 o 
   4   6   5       14.62       14.70      4.35 o 
   5   6   5       36.76       42.33      5.24 o 
   6   6   5      426.39      447.13     18.41 o 
   7   6   5       28.66       22.85      7.63 o 
  -8   7   5      116.17       98.71     13.36 o 
  -7   7   5      171.92      189.69     11.81 o 
  -6   7   5       69.41       67.73      6.93 o 
  -5   7   5      368.85      366.16     15.17 o 
  -4   7   5       71.84       78.79      7.02 o 
  -3   7   5     1615.08     1568.36     29.15 o 
  -2   7   5     1023.73     1069.37     12.11 o 
  -1   7   5       12.95        7.04      2.07 o 
   0   7   5      230.22      220.60      5.88 o 
   1   7   5     1020.33     1000.25     18.97 o 
   2   7   5        3.56        3.41      1.14 o 
   3   7   5      224.59      228.23      6.83 o 
   4   7   5      121.64      106.87     11.50 o 
   5   7   5      163.55      163.70      9.93 o 
   6   7   5       55.22       54.76      7.25 o 
   7   7   5        0.13        3.92      4.19 o 
  -8   8   5        1.22        4.24      4.82 o 
  -7   8   5       34.92       36.03      3.62 o 
  -6   8   5      240.34      240.04     17.06 o 
  -5   8   5     2449.16     2420.66     31.29 o 
  -4   8   5       96.05       97.08      9.28 o 
  -3   8   5      475.72      475.96     16.01 o 
  -2   8   5       91.08       90.81      3.45 o 
  -1   8   5       36.62       49.55      4.07 o 
   0   8   5      366.81      367.02     10.53 o 
   1   8   5       72.41       89.56      6.18 o 
   2   8   5        1.04        3.14      1.15 o 
   3   8   5       83.48       79.99      7.61 o 
   4   8   5      211.45      196.57      9.46 o 
   5   8   5      111.23      114.31     12.99 o 
   6   8   5       28.71       24.59      5.49 o 
   7   8   5      196.05      194.21     26.83 o 
  -8   9   5       36.98       26.47      6.46 o 
  -7   9   5      124.38      114.72      7.72 o 
  -6   9   5       38.32       37.31      7.32 o 
  -5   9   5      164.54      156.05     12.76 o 
  -4   9   5      377.24      358.93     13.63 o 
  -3   9   5     1132.29     1099.36     22.83 o 
  -2   9   5      227.98      231.79      8.62 o 
  -1   9   5        7.30        8.69      1.71 o 
   0   9   5      701.21      731.69     12.96 o 
   1   9   5      784.95      764.98     15.89 o 
   2   9   5      487.74      484.80     11.60 o 
   3   9   5      245.82      236.23      9.93 o 
   4   9   5      160.50      181.80     18.08 o 
   5   9   5      666.27      694.51     21.56 o 
   6   9   5      177.08      198.22      9.23 o 
  -7  10   5        0.49        4.60      2.44 o 
  -6  10   5       25.71       30.19      3.81 o 
  -5  10   5       33.57       37.44      4.22 o 
  -4  10   5      126.02      132.91     10.73 o 
  -3  10   5       51.35       43.53      5.22 o 
  -2  10   5      555.05      538.79      6.82 o 
  -1  10   5       41.22       49.94      4.08 o 
   0  10   5      975.79      996.17     12.71 o 
   1  10   5       24.67       28.76      3.18 o 
   2  10   5        0.58        3.33      1.94 o 
   3  10   5       25.17       26.12      3.99 o 
   4  10   5       34.90       40.04      4.97 o 
   5  10   5       25.58       26.04      4.67 o 
   6  10   5      537.11      498.97     14.90 o 
  -7  11   5        0.05        7.02      2.16 o 
  -6  11   5        5.54        7.50      2.30 o 
  -5  11   5       10.93        9.73      2.55 o 
  -4  11   5      177.59      204.72     15.99 o 
  -3  11   5        0.55        5.56      3.32 o 
  -2  11   5        3.06        1.93      1.20 o 
  -1  11   5       38.99       41.52      3.81 o 
   0  11   5       19.76       23.57      2.64 o 
   1  11   5        0.03        4.16      1.69 o 
   2  11   5       30.47       27.09      3.86 o 
   3  11   5       21.80       20.86      3.49 o 
   4  11   5       93.83       92.64      8.92 o 
   5  11   5       51.21       49.39      7.98 o 
   6  11   5      232.56      249.36     30.62 o 
  -7  12   5        0.30        7.97      3.01 o 
  -6  12   5       23.15       18.20      3.43 o 
  -5  12   5      459.17      445.70     12.94 o 
  -4  12   5      809.32      841.84     16.92 o 
  -3  12   5       80.60       87.00      8.41 o 
  -2  12   5       28.68       40.43      4.10 o 
  -1  12   5       21.04       21.28      4.43 o 
   0  12   5        5.36        5.01      1.78 o 
   1  12   5       48.01       38.01      5.02 o 
   2  12   5      929.40      907.14     24.56 o 
   3  12   5       14.13       12.02      2.77 o 
   4  12   5       24.61       18.39      3.55 o 
   5  12   5       11.60        8.99      2.89 o 
  -6  13   5       17.26       19.70      3.20 o 
  -5  13   5        9.44        6.55      2.64 o 
  -4  13   5       45.29       51.34      6.23 o 
  -3  13   5     1434.15     1510.49     15.69 o 
  -2  13   5       39.21       29.70      3.26 o 
  -1  13   5       23.53       18.21      2.71 o 
   0  13   5       44.53       44.69      4.96 o 
   1  13   5      710.52      729.99     15.21 o 
   2  13   5      129.95      131.92      5.48 o 
   3  13   5       22.90       18.85      3.91 o 
   4  13   5       23.58       24.21      4.39 o 
   5  13   5      320.22      341.62     33.74 o 
  -6  14   5        6.69        8.35      2.83 o 
  -5  14   5      161.41      166.74     21.45 o 
  -4  14   5       65.51       66.30      7.65 o 
  -3  14   5       14.10       17.74      3.70 o 
  -2  14   5       49.74       62.12      6.98 o 
  -1  14   5       66.76       69.97      7.66 o 
   0  14   5       70.95       72.53      6.52 o 
   1  14   5       12.78       15.28      2.04 o 
   2  14   5        1.68        5.17      1.40 o 
   3  14   5       12.88        9.75      3.13 o 
   4  14   5       31.39       33.43      5.96 o 
   5  14   5        4.93        7.47      3.44 o 
  -5  15   5        0.68        4.66      3.29 o 
  -4  15   5      287.05      268.06     13.95 o 
  -3  15   5      139.67      144.55     14.62 o 
  -2  15   5       36.66       32.06      4.14 o 
  -1  15   5        8.58       11.90      2.16 o 
   0  15   5       34.72       34.78      4.01 o 
   1  15   5      260.26      266.34     10.65 o 
   2  15   5      177.51      173.44     10.47 o 
   3  15   5        9.05       12.63      3.69 o 
   4  15   5       10.94       14.06      4.57 o 
  -5  16   5        2.44        4.81      2.59 o 
  -4  16   5      375.66      384.67     15.50 o 
  -3  16   5        5.71       11.31      3.26 o 
  -2  16   5       16.22       17.71      2.84 o 
  -1  16   5       74.72       70.49      9.11 o 
   0  16   5      319.19      325.52      9.54 o 
   1  16   5       64.89       57.31      7.75 o 
   2  16   5      350.02      340.56      8.99 o 
   3  16   5       23.29       21.02      4.84 o 
  -4  17   5      142.20      135.51     23.01 o 
  -3  17   5      188.63      202.90     11.09 o 
  -2  17   5       60.74       62.28      7.90 o 
  -1  17   5      225.48      223.77     22.16 o 
   0  17   5       90.54       79.03     10.59 o 
   1  17   5       19.94       14.10      3.55 o 
   2  17   5       43.54       34.58      9.27 o 
   3  17   5      111.42       95.33     19.97 o 
  -3  18   5      118.41       89.54     16.97 o 
  -2  18   5        7.75        9.19      2.81 o 
  -1  18   5        2.61        6.53      2.40 o 
   0  18   5      128.02      128.84     10.84 o 
   1  18   5        1.52        6.23      4.13 o 
   2  18   5       18.17       21.20     10.79 o 
  -1  19   5        8.85        8.63      2.55 o 
   0  19   5       49.17       45.05     10.40 o 
  -8   0   6      316.23      323.72     12.99 o 
  -6   0   6      343.84      323.48     28.33 o 
  -4   0   6     1071.17     1166.44     27.34 o 
  -2   0   6      104.38       85.45     13.11 o 
   0   0   6      561.34      614.16      9.87 o 
   2   0   6       89.63       89.87      4.18 o 
   4   0   6      356.85      389.77     15.16 o 
   6   0   6        3.47        9.91      7.29 o 
  -9   1   6       27.11       21.21      7.78 o 
  -8   1   6        0.01        7.86      2.21 o 
  -7   1   6      654.42      643.82     28.57 o 
  -6   1   6      894.43      879.34     15.63 o 
  -5   1   6       40.61       42.33      3.83 o 
  -4   1   6      111.97      107.51      9.34 o 
  -3   1   6     1564.59     1626.78     19.61 o 
  -2   1   6     2737.78     2667.94     54.62 o 
  -1   1   6      482.33      507.67      7.29 o 
   0   1   6     1054.30     1244.32     20.28 o 
   1   1   6      598.79      649.58      8.61 o 
   2   1   6     3071.37     3072.90     28.78 o 
   3   1   6        0.21        3.02      1.51 o 
   4   1   6      260.08      286.89     27.89 o 
   5   1   6      260.31      246.63     25.40 o 
   6   1   6      192.17      193.40     39.81 o 
   7   1   6       20.19       19.22      5.66 o 
  -8   2   6       52.28       41.59      5.51 o 
  -7   2   6     1073.15     1054.98     21.80 o 
  -6   2   6       41.65       41.76      4.05 o 
  -5   2   6       73.32       76.41      6.14 o 
  -4   2   6        2.74        5.87      1.88 o 
  -3   2   6     1332.08     1312.90     15.02 o 
  -2   2   6      339.49      363.45      7.20 o 
  -1   2   6      761.06      760.50     10.03 o 
   0   2   6       68.05       70.80      3.29 o 
   1   2   6     2262.62     2445.77     37.61 o 
   2   2   6        2.97        2.00      1.20 o 
   3   2   6     1419.34     1381.07     19.80 o 
   4   2   6      274.73      278.04      8.74 o 
   5   2   6        8.39        4.16      2.67 o 
   6   2   6      204.91      189.04     31.07 o 
   7   2   6      290.15      312.89     23.47 o 
  -8   3   6       20.18       11.00      4.21 o 
  -7   3   6      690.55      752.98     20.32 o 
  -6   3   6       68.02       71.61      6.92 o 
  -5   3   6       71.22       66.25      5.99 o 
  -4   3   6      168.75      175.49      9.93 o 
  -3   3   6     1222.24     1172.32     18.06 o 
  -2   3   6      298.38      302.28      6.05 o 
  -1   3   6      916.81      928.63     11.75 o 
   0   3   6     2193.10     2442.29     28.92 o 
   1   3   6      887.83      908.19     14.81 o 
   2   3   6      922.39      929.52     13.99 o 
   3   3   6       67.79       73.59      7.19 o 
   4   3   6      198.80      185.40      8.24 o 
   5   3   6        1.68        4.49      1.58 o 
   6   3   6        3.10        5.18      2.87 o 
   7   3   6      388.79      410.47     15.27 o 
  -8   4   6       64.91       59.06      8.09 o 
  -7   4   6       25.87       31.44      5.09 o 
  -6   4   6      234.06      215.26     10.85 o 
  -5   4   6       49.42       65.37      5.55 o 
  -4   4   6      515.28      547.71     11.14 o 
  -3   4   6      683.51      687.03      9.34 o 
  -2   4   6      250.81      236.63      5.69 o 
  -1   4   6       17.13       15.26      1.60 o 
   0   4   6      449.11      461.07      6.74 o 
   1   4   6      102.85      103.18      4.49 o 
   2   4   6      311.51      312.18      5.77 o 
   3   4   6      236.01      231.36     13.55 o 
   4   4   6       31.42       37.62      3.83 o 
   5   4   6        0.31        1.21      2.57 o 
   6   4   6        2.51        6.63      2.62 o 
   7   4   6      149.67      131.63     31.13 o 
  -8   5   6       28.73       24.54      4.12 o 
  -7   5   6       45.79       44.05      5.58 o 
  -6   5   6     1061.97     1093.10     27.87 o 
  -5   5   6     1874.02     1811.82     28.70 o 
  -4   5   6      332.18      308.94      9.85 o 
  -3   5   6      230.65      219.33      7.78 o 
  -2   5   6     1487.22     1461.64     15.86 o 
  -1   5   6       78.93       76.15      6.81 o 
   0   5   6      979.48     1055.18     14.28 o 
   1   5   6      847.85      851.33     11.26 o 
   2   5   6     1377.94     1343.03     15.94 o 
   3   5   6      724.67      740.27     12.18 o 
   4   5   6      222.28      219.74      7.05 o 
   5   5   6      229.59      248.84     10.17 o 
   6   5   6      234.42      231.34     14.03 o 
   7   5   6       75.25       66.46     15.82 o 
  -8   6   6      363.83      359.32     10.31 o 
  -7   6   6       63.00       57.12      7.42 o 
  -6   6   6       13.20       15.64      2.43 o 
  -5   6   6      152.72      179.76     12.56 o 
  -4   6   6      257.40      247.49     10.58 o 
  -3   6   6      218.36      203.83      7.35 o 
  -2   6   6      229.94      252.27      6.09 o 
  -1   6   6      978.61     1007.86     17.70 o 
   0   6   6      386.89      429.08     11.12 o 
   1   6   6     1208.95     1259.84     14.36 o 
   2   6   6      127.66      120.15      6.22 o 
   3   6   6      679.03      698.03     14.42 o 
   4   6   6      466.31      451.20     14.75 o 
   5   6   6       97.97      100.95     12.76 o 
   6   6   6       57.92       54.67     10.28 o 
  -8   7   6      136.38      148.71     13.45 o 
  -7   7   6      212.29      203.17     16.71 o 
  -6   7   6        3.37        9.40      3.04 o 
  -5   7   6       55.11       51.92      5.09 o 
  -4   7   6        2.48        3.83      2.21 o 
  -3   7   6      167.20      166.27      9.79 o 
  -2   7   6      489.79      492.44      8.11 o 
  -1   7   6      229.98      231.01      8.65 o 
   0   7   6     1717.76     1761.33     20.21 o 
   1   7   6       34.23       33.26      2.96 o 
   2   7   6        1.71        2.28      1.49 o 
   3   7   6       26.34       32.03      3.28 o 
   4   7   6       62.10       79.32     10.26 o 
   5   7   6       74.98       73.20     10.26 o 
   6   7   6       91.39       89.69     17.31 o 
  -8   8   6        2.81        5.00      2.01 o 
  -7   8   6        1.45        7.37      2.63 o 
  -6   8   6      231.32      228.72     18.98 o 
  -5   8   6      159.39      148.34     14.60 o 
  -4   8   6      668.57      642.68     16.15 o 
  -3   8   6      918.36      935.37     17.90 o 
  -2   8   6       71.63       64.99      3.92 o 
  -1   8   6      142.92      139.82      5.69 o 
   0   8   6        4.49        7.75      2.18 o 
   1   8   6      547.32      566.26      7.62 o 
   2   8   6      226.72      220.43     11.32 o 
   3   8   6       74.77       81.10      7.97 o 
   4   8   6      183.36      182.09     11.21 o 
   5   8   6        1.40        3.22      2.90 o 
   6   8   6      506.33      541.71     15.32 o 
  -7   9   6      198.24      176.31     20.06 o 
  -6   9   6      134.53      124.86     11.00 o 
  -5   9   6      322.29      304.59     13.87 o 
  -4   9   6      582.88      604.25     13.46 o 
  -3   9   6      326.47      337.52     16.41 o 
  -2   9   6      143.58      137.95      6.75 o 
  -1   9   6      351.65      363.13      9.70 o 
   0   9   6     2120.07     2118.54     23.37 o 
   1   9   6      169.14      157.92      4.57 o 
   2   9   6       52.85       56.37      3.13 o 
   3   9   6      582.13      537.38     19.35 o 
   4   9   6      561.86      600.10     12.19 o 
   5   9   6      121.51      100.49     13.73 o 
   6   9   6       27.66       24.30      6.62 o 
  -7  10   6       43.27       41.21      6.99 o 
  -6  10   6        1.90        8.41      2.40 o 
  -5  10   6      346.36      334.20     15.65 o 
  -4  10   6       74.83       80.96      7.17 o 
  -3  10   6      197.06      196.54     16.59 o 
  -2  10   6       29.28       31.83      4.09 o 
  -1  10   6      176.18      164.87     11.70 o 
   0  10   6      104.88      100.60      5.84 o 
   1  10   6     1776.08     1843.06     42.49 o 
   2  10   6      398.49      406.54     16.43 o 
   3  10   6        7.31       11.11      2.46 o 
   4  10   6       91.24       75.41      8.86 o 
   5  10   6        4.06        8.90      2.84 o 
   6  10   6        0.65        6.09      2.89 o 
  -7  11   6       48.74       43.03      8.00 o 
  -6  11   6        3.23        7.30      2.19 o 
  -5  11   6      933.88      945.33     18.64 o 
  -4  11   6       23.02       22.64      4.01 o 
  -3  11   6       27.11       28.86      3.73 o 
  -2  11   6      214.36      210.99     19.07 o 
  -1  11   6      264.24      280.35      8.87 o 
   0  11   6       38.91       39.55      4.01 o 
   1  11   6      252.60      250.09      9.47 o 
   2  11   6       20.08       22.57      4.21 o 
   3  11   6        7.96        8.52      2.34 o 
   4  11   6       49.07       37.49      6.58 o 
   5  11   6      187.52      207.73     12.62 o 
  -7  12   6       10.23       13.13      4.38 o 
  -6  12   6       37.40       40.05      5.76 o 
  -5  12   6      254.02      295.41     15.71 o 
  -4  12   6      113.23      100.73     11.78 o 
  -3  12   6      299.99      293.96     16.16 o 
  -2  12   6      214.98      218.33     19.93 o 
  -1  12   6      413.58      432.24      9.99 o 
   0  12   6       37.09       29.55      4.19 o 
   1  12   6       29.95       34.10      4.41 o 
   2  12   6      307.90      300.03      8.39 o 
   3  12   6      124.71      109.41      9.64 o 
   4  12   6        0.04        8.77      2.77 o 
   5  12   6      487.95      474.01     11.06 o 
  -6  13   6       18.22       24.97      9.40 o 
  -5  13   6       40.62       34.01      4.86 o 
  -4  13   6      343.44      367.26     12.51 o 
  -3  13   6       14.41       20.26      3.75 o 
  -2  13   6       86.51       88.31      8.76 o 
  -1  13   6      278.77      253.62     14.96 o 
   0  13   6     2133.82     2245.42     16.53 o 
   1  13   6       32.59       34.66      4.84 o 
   2  13   6       24.94       19.18      3.22 o 
   3  13   6       50.03       45.36      9.06 o 
   4  13   6      484.85      494.39     19.02 o 
   5  13   6        0.03        5.15      3.59 o 
  -6  14   6       41.53       28.62      6.34 o 
  -5  14   6       12.27       13.41      4.70 o 
  -4  14   6       37.36       45.46      5.97 o 
  -3  14   6      206.98      200.02     21.82 o 
  -2  14   6        0.34        4.15      2.16 o 
  -1  14   6       62.31       55.12      6.71 o 
   0  14   6      506.00      486.35     12.02 o 
   1  14   6      129.12      118.56     13.25 o 
   2  14   6      140.52      122.03     16.53 o 
   3  14   6       20.02       11.88      5.99 o 
   4  14   6        2.48        4.56      3.00 o 
  -5  15   6      104.33       96.14     19.45 o 
  -4  15   6      509.86      502.01     16.19 o 
  -3  15   6       54.57       48.32      7.06 o 
  -2  15   6       14.46       19.04      3.36 o 
  -1  15   6      226.09      225.45     13.32 o 
   0  15   6       57.17       58.47      7.58 o 
   1  15   6       29.79       30.00      5.14 o 
   2  15   6       23.73       24.63      4.32 o 
   3  15   6       24.25       22.12      4.99 o 
   4  15   6      262.99      284.96     17.30 o 
  -4  16   6       20.96       20.34      4.90 o 
  -3  16   6      127.98       96.22     13.48 o 
  -2  16   6       71.68       82.10     11.27 o 
  -1  16   6       39.54       42.85      5.67 o 
   0  16   6        8.40        8.86      2.28 o 
   1  16   6      211.95      214.72     10.17 o 
   2  16   6        7.26        6.52      3.19 o 
   3  16   6       51.89       42.30     10.52 o 
  -4  17   6      146.99      129.53     20.75 o 
  -3  17   6        3.07        6.81      1.88 o 
  -2  17   6       77.41       72.21     12.40 o 
  -1  17   6      140.02      118.35     15.97 o 
   0  17   6      301.49      293.97     11.87 o 
   1  17   6      131.64      111.31     23.05 o 
   2  17   6       53.71       51.45     14.91 o 
  -2  18   6       74.18       67.65     10.82 o 
  -1  18   6        4.72        6.77      2.93 o 
   0  18   6       78.66       55.54     11.63 o 
   1  18   6       11.36       12.74      5.40 o 
  -7   0   7        9.45       14.80      4.66 o 
  -5   0   7      849.95      837.22     17.89 o 
  -3   0   7      806.70      837.88     17.66 o 
  -1   0   7        4.73        7.33      2.68 o 
   1   0   7       25.10       26.78      3.55 o 
   3   0   7       33.12       31.95      4.92 o 
   5   0   7       42.92       53.33     10.04 o 
  -8   1   7       49.41       49.55      8.37 o 
  -7   1   7      387.01      394.21     13.12 o 
  -6   1   7      165.70      146.16     11.56 o 
  -5   1   7        0.12        5.06      2.45 o 
  -4   1   7      177.24      178.94     15.75 o 
  -3   1   7     1886.59     1872.70     26.36 o 
  -2   1   7      933.77     1006.73     16.53 o 
  -1   1   7       61.23       81.92      6.95 o 
   0   1   7      835.70      825.04     11.47 o 
   1   1   7     1277.46     1241.21     15.16 o 
   2   1   7      873.36      875.51     11.57 o 
   3   1   7      716.44      702.28     10.76 o 
   4   1   7       23.21       21.03      2.52 o 
   5   1   7      315.95      322.23     14.09 o 
   6   1   7       82.27       86.72     22.87 o 
  -8   2   7       42.44       45.57      6.04 o 
  -7   2   7        0.07        4.59      1.82 o 
  -6   2   7      519.97      494.78     12.24 o 
  -5   2   7       35.94       38.45      4.42 o 
  -4   2   7      529.58      546.68      9.98 o 
  -3   2   7       36.31       40.42      6.07 o 
  -2   2   7      298.09      294.40      6.41 o 
  -1   2   7       21.72       28.29      2.95 o 
   0   2   7       48.57       71.41      3.75 o 
   1   2   7      267.76      254.97      5.94 o 
   2   2   7     5588.63     5675.24     60.72 o 
   3   2   7      386.12      406.21      8.04 o 
   4   2   7        0.78        6.40      1.85 o 
   5   2   7       15.01       15.05      4.77 o 
   6   2   7      482.06      485.02     17.94 o 
  -8   3   7      489.20      515.33     21.99 o 
  -7   3   7        4.12        8.57      2.29 o 
  -6   3   7       37.18       37.67      3.80 o 
  -5   3   7       65.27       70.44      5.98 o 
  -4   3   7     1546.34     1586.51     19.65 o 
  -3   3   7      219.56      208.87      8.88 o 
  -2   3   7       14.43       17.46      2.24 o 
  -1   3   7      132.75      123.45      6.01 o 
   0   3   7       50.48       38.37      3.67 o 
   1   3   7      240.87      228.87      5.35 o 
   2   3   7      356.79      331.40      5.21 o 
   3   3   7     1361.62     1355.19     27.95 o 
   4   3   7      204.45      196.39     10.48 o 
   5   3   7       96.88      103.24     14.56 o 
   6   3   7      108.90      105.75     20.21 o 
  -8   4   7       41.95       42.69      7.73 o 
  -7   4   7      121.13      119.48     11.99 o 
  -6   4   7       10.08       11.30      2.68 o 
  -5   4   7      274.83      270.55      8.58 o 
  -4   4   7        9.56       10.92      1.80 o 
  -3   4   7      517.36      507.79      9.31 o 
  -2   4   7     1134.32     1190.46     33.44 o 
  -1   4   7       95.33      114.18      9.20 o 
   0   4   7        1.13        2.86      1.94 o 
   1   4   7      113.15      112.08      5.43 o 
   2   4   7      253.96      250.98      9.31 o 
   3   4   7        0.32        5.81      2.16 o 
   4   4   7      205.25      193.16      8.37 o 
   5   4   7       49.56       57.88      8.55 o 
   6   4   7      210.01      204.24     43.37 o 
  -8   5   7      107.04      105.83     16.40 o 
  -7   5   7      253.28      241.70     14.46 o 
  -6   5   7      244.06      261.19     14.74 o 
  -5   5   7      664.46      648.61     20.56 o 
  -4   5   7        0.07        5.21      1.52 o 
  -3   5   7      993.27      985.80     13.67 o 
  -2   5   7     1538.11     1546.96     21.75 o 
  -1   5   7       33.29       41.20      3.39 o 
   0   5   7      839.69      852.06     13.31 o 
   1   5   7      914.00      880.17     11.69 o 
   2   5   7       23.04       27.17      3.71 o 
   3   5   7      112.10      106.44     11.00 o 
   4   5   7       13.39       22.78      2.98 o 
   5   5   7      458.19      481.99     13.44 o 
   6   5   7       41.35       35.48     10.49 o 
  -8   6   7        6.55        7.88      2.84 o 
  -7   6   7       17.04       17.89      3.46 o 
  -6   6   7      460.03      447.29     14.24 o 
  -5   6   7      406.62      470.22     16.70 o 
  -4   6   7      726.30      724.01     11.29 o 
  -3   6   7        2.24        3.97      1.30 o 
  -2   6   7       20.27       22.71      2.54 o 
  -1   6   7        0.27        4.82      1.53 o 
   0   6   7      468.69      456.08     18.83 o 
   1   6   7      215.20      220.59      4.50 o 
   2   6   7      689.90      692.66      9.78 o 
   3   6   7      580.40      565.76     12.60 o 
   4   6   7      279.26      295.54      9.93 o 
   5   6   7      147.31      158.82     10.69 o 
   6   6   7        0.27        3.49      3.38 o 
  -8   7   7      495.30      544.71     18.89 o 
  -7   7   7       54.73       54.79      8.32 o 
  -6   7   7      152.85      134.77     14.68 o 
  -5   7   7     1097.33     1063.95     29.35 o 
  -4   7   7        1.80        9.85      2.90 o 
  -3   7   7      122.55      125.13      6.95 o 
  -2   7   7      117.34      109.78      3.88 o 
  -1   7   7        0.63        7.66      1.94 o 
   0   7   7       76.21       90.42      7.62 o 
   1   7   7       41.52       38.39      4.04 o 
   2   7   7        0.44        2.24      1.61 o 
   3   7   7      412.90      385.93     16.44 o 
   4   7   7        4.65        4.81      3.54 o 
   5   7   7        0.17        6.26      3.42 o 
   6   7   7       66.66       46.57     12.84 o 
  -8   8   7       63.88       52.95     10.64 o 
  -7   8   7      183.81      193.68     17.76 o 
  -6   8   7        0.91        7.89      2.69 o 
  -5   8   7      317.41      296.35     25.32 o 
  -4   8   7        3.88        4.59      2.37 o 
  -3   8   7      340.43      325.34      8.90 o 
  -2   8   7      992.68     1021.36     14.44 o 
  -1   8   7        1.58        3.03      2.08 o 
   0   8   7      192.91      191.52      8.99 o 
   1   8   7      192.08      192.30      6.46 o 
   2   8   7      397.06      396.09     13.33 o 
   3   8   7      107.89      107.53      8.84 o 
   4   8   7       66.26       54.66      6.07 o 
   5   8   7       49.55       42.25      7.32 o 
   6   8   7       38.67       21.38      9.42 o 
  -7   9   7       13.56       11.62      3.90 o 
  -6   9   7       76.16       66.39     10.31 o 
  -5   9   7      747.97      736.65     13.92 o 
  -4   9   7      388.71      390.95     17.04 o 
  -3   9   7      155.06      167.94     13.41 o 
  -2   9   7      515.55      500.85      8.82 o 
  -1   9   7      720.66      748.98     12.25 o 
   0   9   7      378.13      372.03      7.98 o 
   1   9   7      116.82       97.85      5.42 o 
   2   9   7       44.72       58.80      6.96 o 
   3   9   7      632.59      657.33     11.82 o 
   4   9   7        0.19        5.08      3.09 o 
   5   9   7      348.51      359.48     12.69 o 
  -7  10   7      294.98      303.04     14.40 o 
  -6  10   7      113.38      105.72     13.41 o 
  -5  10   7       23.98       26.99      4.58 o 
  -4  10   7       72.28       68.33      7.27 o 
  -3  10   7       33.37       42.12      4.68 o 
  -2  10   7       42.34       44.06      2.79 o 
  -1  10   7       14.35       13.33      2.69 o 
   0  10   7      405.57      398.70     10.23 o 
   1  10   7      522.34      535.33     13.35 o 
   2  10   7      366.17      377.17     11.95 o 
   3  10   7      232.82      209.35     11.47 o 
   4  10   7      699.54      731.91     13.24 o 
   5  10   7       94.43       86.09     14.41 o 
  -7  11   7        0.68        4.52      2.22 o 
  -6  11   7      400.60      412.39     13.42 o 
  -5  11   7       45.06       43.60      6.18 o 
  -4  11   7        0.01        8.69      2.63 o 
  -3  11   7        1.85        5.58      2.50 o 
  -2  11   7      838.03      922.39     28.82 o 
  -1  11   7      250.92      244.14     10.34 o 
   0  11   7       63.72       69.87      6.70 o 
   1  11   7      143.06      128.00      8.05 o 
   2  11   7      203.63      189.44     12.16 o 
   3  11   7      243.44      234.67     14.03 o 
   4  11   7      135.77      120.49     19.29 o 
   5  11   7        9.92       12.59      4.01 o 
  -6  12   7        4.55       10.04      5.89 o 
  -5  12   7      171.40      148.25     17.90 o 
  -4  12   7      179.02      164.79     19.63 o 
  -3  12   7       15.67       21.49      3.49 o 
  -2  12   7      100.38      111.73     11.46 o 
  -1  12   7      212.45      229.70     19.17 o 
   0  12   7      908.77      926.49     19.36 o 
   1  12   7        0.41        6.05      2.07 o 
   2  12   7       22.65       26.04      8.19 o 
   3  12   7        3.78        9.17      3.31 o 
   4  12   7      257.86      259.59     10.92 o 
  -6  13   7      111.92       92.66     15.34 o 
  -5  13   7      762.32      815.03     16.73 o 
  -4  13   7       39.62       44.10      6.60 o 
  -3  13   7       10.49       12.21      4.18 o 
  -2  13   7       17.28       15.18      2.98 o 
  -1  13   7      813.92      823.90     14.62 o 
   0  13   7       15.38       14.19      2.81 o 
   1  13   7      136.03      137.30     13.65 o 
   2  13   7        0.00        5.57      2.49 o 
   3  13   7      334.18      324.96     10.12 o 
   4  13   7      137.79      119.07     18.82 o 
  -5  14   7       18.20       14.05      3.99 o 
  -4  14   7        0.24        4.33      2.62 o 
  -3  14   7        8.89       17.49      4.24 o 
  -2  14   7        5.88       10.81      2.82 o 
  -1  14   7       59.41       49.62      7.80 o 
   0  14   7       89.80      109.45      7.82 o 
   1  14   7       89.33       89.60      6.45 o 
   2  14   7      121.13      135.96     13.89 o 
   3  14   7        4.45        7.31      2.85 o 
  -5  15   7        3.84        6.00      2.62 o 
  -4  15   7        1.48        4.99      2.37 o 
  -3  15   7        0.11        6.56      3.31 o 
  -2  15   7       92.60       80.93     12.08 o 
  -1  15   7      817.66      831.48     13.69 o 
   0  15   7       31.71       20.47      5.86 o 
   1  15   7       52.37       45.33      6.65 o 
   2  15   7        4.40        4.87      2.68 o 
   3  15   7        1.89        4.53      2.51 o 
  -4  16   7      142.92      103.23     19.42 o 
  -3  16   7        1.14        6.79      2.76 o 
  -2  16   7      135.33      113.41     15.11 o 
  -1  16   7       14.10       10.70      3.30 o 
   0  16   7      202.63      174.34     24.55 o 
   1  16   7       35.73       26.86      6.35 o 
   2  16   7        6.61       13.81      7.66 o 
  -3  17   7      112.79       86.78     17.21 o 
  -2  17   7       44.27       41.97      7.23 o 
  -1  17   7      365.66      366.49      8.75 o 
   0  17   7       23.29       18.14      3.91 o 
   1  17   7        2.05        7.32      3.81 o 
  -8   0   8      303.66      271.90     23.32 o 
  -6   0   8        2.86        9.70      3.01 o 
  -4   0   8      375.30      390.53     12.80 o 
  -2   0   8       58.25       61.45      8.49 o 
   0   0   8      638.55      695.82     32.33 o 
   2   0   8      957.21      925.58     39.49 o 
   4   0   8      219.49      205.93     32.41 o 
   6   0   8       51.13       45.71     10.99 o 
  -8   1   8       85.02       76.26     12.97 o 
  -7   1   8        4.16        5.33      2.19 o 
  -6   1   8      177.46      174.87     16.19 o 
  -5   1   8      189.44      180.03     15.03 o 
  -4   1   8     1390.47     1447.54     18.77 o 
  -3   1   8       33.11       24.29      3.00 o 
  -2   1   8       47.22       51.25      4.94 o 
  -1   1   8      187.49      185.94      8.40 o 
   0   1   8     1550.95     1481.41     19.86 o 
   1   1   8       56.20       71.07      6.66 o 
   2   1   8        8.35       11.26      1.84 o 
   3   1   8        1.46        1.53      1.39 o 
   4   1   8      318.11      327.72     12.28 o 
   5   1   8       37.25       26.50      7.40 o 
   6   1   8      100.01       95.72     16.73 o 
  -8   2   8       25.35       24.04      4.26 o 
  -7   2   8        2.64        6.93      2.20 o 
  -6   2   8        9.56        9.57      2.34 o 
  -5   2   8       51.80       57.27      5.22 o 
  -4   2   8      147.56      157.00     10.96 o 
  -3   2   8     3066.06     3121.44     51.43 o 
  -2   2   8       40.59       39.92      3.81 o 
  -1   2   8        8.57       12.66      2.38 o 
   0   2   8      221.89      240.42      6.84 o 
   1   2   8        4.69        6.08      1.69 o 
   2   2   8       90.29       92.12      4.11 o 
   3   2   8       59.41       57.72      6.41 o 
   4   2   8       14.05       11.91      2.92 o 
   5   2   8     1158.57     1166.68     36.37 o 
   6   2   8      296.85      294.14     16.22 o 
  -8   3   8       35.92       31.53      6.91 o 
  -7   3   8        2.41        9.26      2.73 o 
  -6   3   8        1.62        2.73      2.33 o 
  -5   3   8      853.76      893.73     17.30 o 
  -4   3   8      139.73      158.85     11.97 o 
  -3   3   8       50.16       47.00      4.82 o 
  -2   3   8       59.89       70.65      6.00 o 
  -1   3   8      929.24      963.31     14.43 o 
   0   3   8      105.15      108.81      4.73 o 
   1   3   8      799.19      813.78     20.22 o 
   2   3   8       65.66       53.33      2.98 o 
   3   3   8       33.24       34.59      4.58 o 
   4   3   8       27.97       30.46      4.26 o 
   5   3   8        0.92        3.49      2.90 o 
   6   3   8      201.04      231.73     35.94 o 
  -8   4   8      425.64      442.07     11.93 o 
  -7   4   8       29.11       31.23      4.59 o 
  -6   4   8      194.21      193.37     19.70 o 
  -5   4   8        0.00        5.23      2.06 o 
  -4   4   8       35.52       41.77      4.76 o 
  -3   4   8       30.17       24.33      3.24 o 
  -2   4   8      879.50      914.50     17.57 o 
  -1   4   8       67.18       76.58      5.66 o 
   0   4   8       71.55       81.92      4.08 o 
   1   4   8     1209.39     1218.04     19.76 o 
   2   4   8      134.88      127.62      5.48 o 
   3   4   8       28.33       33.47      3.99 o 
   4   4   8       19.71       21.28      4.46 o 
   5   4   8       82.76       82.26     15.16 o 
   6   4   8        0.21        7.33      4.75 o 
  -8   5   8       70.72       64.18     13.42 o 
  -7   5   8      118.53      124.67     15.48 o 
  -6   5   8       52.05       49.86      7.23 o 
  -5   5   8      170.29      176.52     16.78 o 
  -4   5   8     1117.68     1086.43     22.87 o 
  -3   5   8     1150.64     1210.60     17.75 o 
  -2   5   8      126.63      127.98     10.00 o 
  -1   5   8       47.80       64.89      5.48 o 
   0   5   8      864.14      804.71     16.95 o 
   1   5   8       96.82      108.10      4.50 o 
   2   5   8       92.95       85.58      3.36 o 
   3   5   8        1.54        4.57      2.17 o 
   4   5   8      264.73      267.84     11.12 o 
   5   5   8       22.74       18.75      5.64 o 
   6   5   8       19.75       17.44      5.83 o 
  -8   6   8        3.26        7.11      3.70 o 
  -7   6   8       33.12       28.95      4.70 o 
  -6   6   8       37.67       33.67      4.45 o 
  -5   6   8        2.45        4.70      3.05 o 
  -4   6   8     1147.81     1194.14     19.23 o 
  -3   6   8     1868.67     1863.65     22.72 o 
  -2   6   8      149.05      170.57     14.06 o 
  -1   6   8      413.26      402.03     11.48 o 
   0   6   8      271.92      302.73      8.08 o 
   1   6   8       42.01       41.79      3.80 o 
   2   6   8      126.43      144.53     12.77 o 
   3   6   8      583.89      597.33     14.25 o 
   4   6   8       48.20       47.83      7.23 o 
   5   6   8      114.27      122.48     21.03 o 
  -7   7   8      253.93      264.33     21.64 o 
  -6   7   8       25.99       22.37      4.84 o 
  -5   7   8      676.65      689.72     12.25 o 
  -4   7   8        0.81        3.74      2.23 o 
  -3   7   8        0.19        4.11      3.14 o 
  -2   7   8      744.87      752.61     11.92 o 
  -1   7   8      113.47      106.01      6.33 o 
   0   7   8      340.00      348.12      9.13 o 
   1   7   8       12.97       14.82      2.39 o 
   2   7   8      450.36      459.13     13.62 o 
   3   7   8       15.07       16.59      2.50 o 
   4   7   8       12.04       11.90      3.35 o 
   5   7   8        5.26        6.00      3.33 o 
  -7   8   8       47.62       43.71      7.78 o 
  -6   8   8       16.37       17.06      3.05 o 
  -5   8   8       57.92       56.16      7.67 o 
  -4   8   8      139.19      135.26     13.29 o 
  -3   8   8       17.55       19.71      3.00 o 
  -2   8   8     1665.73     1696.88     27.63 o 
  -1   8   8      106.48       97.57      5.67 o 
   0   8   8      102.10       99.58      6.38 o 
   1   8   8      332.21      299.57      8.37 o 
   2   8   8       21.03       22.05      3.56 o 
   3   8   8        0.02        4.71      2.84 o 
   4   8   8      489.76      506.79     17.28 o 
   5   8   8       71.11       50.08     16.05 o 
  -7   9   8      179.30      194.61     20.64 o 
  -6   9   8      314.08      305.41     15.27 o 
  -5   9   8      102.18       91.98     11.05 o 
  -4   9   8        0.95        6.49      2.34 o 
  -3   9   8      206.18      212.12     20.35 o 
  -2   9   8      628.85      624.22     15.57 o 
  -1   9   8       17.86       15.71      2.87 o 
   0   9   8      152.58      137.73      7.21 o 
   1   9   8       18.77       15.95      2.43 o 
   2   9   8       47.98       44.20      5.75 o 
   3   9   8       48.21       48.24      7.05 o 
   4   9   8       78.23       79.48     11.36 o 
   5   9   8        1.78        6.29      3.29 o 
  -7  10   8       44.04       31.98      8.75 o 
  -6  10   8       73.15       64.49     11.78 o 
  -5  10   8       63.34       67.80      9.24 o 
  -4  10   8       85.02       88.47     10.74 o 
  -3  10   8      104.86       93.21     11.58 o 
  -2  10   8       47.52       46.01      6.10 o 
  -1  10   8      362.46      348.81     10.58 o 
   0  10   8        0.23        6.56      1.82 o 
   1  10   8       31.90       31.49      3.92 o 
   2  10   8      198.05      192.27     15.57 o 
   3  10   8      357.41      339.59     14.35 o 
   4  10   8        1.73        6.99      3.08 o 
  -6  11   8        1.31        2.47      3.81 o 
  -5  11   8       66.83       62.53     10.15 o 
  -4  11   8        0.52        6.41      2.27 o 
  -3  11   8      180.50      162.19     18.13 o 
  -2  11   8       66.80       64.61      7.56 o 
  -1  11   8        0.55        4.63      1.89 o 
   0  11   8      115.77      124.76      6.19 o 
   1  11   8        1.81        4.62      1.73 o 
   2  11   8       84.08       77.63      9.45 o 
   3  11   8       43.24       29.88      5.90 o 
   4  11   8        2.22        7.47      3.07 o 
  -6  12   8        0.20        5.17      3.14 o 
  -5  12   8        1.33        6.83      2.88 o 
  -4  12   8        5.93       13.22      3.70 o 
  -3  12   8       29.97       26.06      4.51 o 
  -2  12   8      187.69      195.39     21.25 o 
  -1  12   8      311.08      312.10     13.85 o 
   0  12   8        0.15        2.98      2.01 o 
   1  12   8        8.19        9.67      2.75 o 
   2  12   8       78.75       77.64     12.75 o 
   3  12   8      240.64      245.10     14.56 o 
   4  12   8      119.53       81.33     22.56 o 
  -5  13   8       31.31       27.29      6.91 o 
  -4  13   8        4.92        6.99      2.71 o 
  -3  13   8        4.22       10.97      2.68 o 
  -2  13   8      321.36      339.21     17.99 o 
  -1  13   8        0.00        8.35      2.48 o 
   0  13   8       27.40       23.97      4.73 o 
   1  13   8       11.34       13.24      2.89 o 
   2  13   8      329.04      373.20     20.36 o 
   3  13   8        4.97        9.29      4.76 o 
  -5  14   8       13.57       12.64      4.17 o 
  -4  14   8       87.70       68.63     10.36 o 
  -3  14   8       64.20       59.72      9.12 o 
  -2  14   8       28.41       20.20      3.53 o 
  -1  14   8       25.11       21.99      4.63 o 
   0  14   8      109.73       95.76     13.73 o 
   1  14   8       16.75       17.77      4.05 o 
   2  14   8       76.69       60.35     12.93 o 
   3  14   8       14.36       16.89      5.30 o 
  -4  15   8      101.98       90.15     12.73 o 
  -3  15   8      120.52       96.61     13.13 o 
  -2  15   8       47.85       48.11      6.62 o 
  -1  15   8        6.54        8.29      3.59 o 
   0  15   8      193.97      198.35     16.45 o 
   1  15   8       19.54       19.26      8.59 o 
   2  15   8       64.98       55.00     12.49 o 
  -3  16   8        0.38        9.36      2.79 o 
  -2  16   8        4.77        9.76      3.70 o 
  -1  16   8      440.59      392.08     15.29 o 
   0  16   8       10.61       15.67      5.64 o 
   1  16   8        2.11       13.65      5.63 o 
  -1  17   8       23.72       20.48      6.24 o 
  -7   0   9      426.12      442.71     17.44 o 
  -5   0   9      147.77      147.04     18.58 o 
  -3   0   9      382.58      420.54     12.83 o 
  -1   0   9      129.11      132.30      9.93 o 
   1   0   9       32.78       42.20      5.16 o 
   3   0   9      189.01      168.39     30.71 o 
   5   0   9      568.99      588.21     26.91 o 
  -8   1   9       91.14       79.62     17.00 o 
  -7   1   9      172.74      164.34     20.57 o 
  -6   1   9      361.61      365.59     11.72 o 
  -5   1   9        8.58       14.07      2.44 o 
  -4   1   9      129.50      133.94     11.52 o 
  -3   1   9       31.76       27.94      2.92 o 
  -2   1   9      581.11      600.84     14.19 o 
  -1   1   9      205.69      190.00      7.40 o 
   0   1   9       51.58       54.46      4.78 o 
   1   1   9      233.84      232.63      7.89 o 
   2   1   9       44.41       48.92      4.61 o 
   3   1   9        0.04        3.22      2.24 o 
   4   1   9       95.46       71.94     10.18 o 
   5   1   9      240.73      227.85     42.71 o 
  -8   2   9        6.13        9.04      2.92 o 
  -7   2   9        7.75        9.43      2.61 o 
  -6   2   9       47.41       43.56      5.92 o 
  -5   2   9       96.06      100.25      8.88 o 
  -4   2   9      219.72      219.63     11.18 o 
  -3   2   9      138.02      154.02      7.73 o 
  -2   2   9        1.02        4.36      1.82 o 
  -1   2   9      275.85      279.60      9.17 o 
   0   2   9     1518.12     1475.28     21.65 o 
   1   2   9        0.31        4.06      1.54 o 
   2   2   9       41.32       42.12      3.89 o 
   3   2   9      191.06      165.13     10.47 o 
   4   2   9       88.89       96.10     11.58 o 
   5   2   9       27.65       30.75      8.32 o 
  -8   3   9        2.20        7.76      2.77 o 
  -7   3   9       11.05       12.11      2.78 o 
  -6   3   9      516.65      524.46     14.72 o 
  -5   3   9      172.48      157.44     12.29 o 
  -4   3   9      220.47      217.62     10.17 o 
  -3   3   9      216.42      211.24     10.83 o 
  -2   3   9     1208.42     1249.50     22.35 o 
  -1   3   9       74.67       74.66      7.08 o 
   0   3   9      333.14      364.62      9.54 o 
   1   3   9      153.83      161.68      7.63 o 
   2   3   9        1.45        4.76      1.13 o 
   3   3   9       13.65       16.56      2.26 o 
   4   3   9       30.92       38.88      9.18 o 
   5   3   9       21.38       13.22      6.57 o 
  -8   4   9       38.55       33.88      8.71 o 
  -7   4   9      196.35      208.21     14.60 o 
  -6   4   9       20.84       20.22      4.75 o 
  -5   4   9      259.96      265.26     14.08 o 
  -4   4   9        1.25        3.90      2.53 o 
  -3   4   9       51.47       53.84      5.76 o 
  -2   4   9      158.75      190.32     15.24 o 
  -1   4   9      112.39      126.25      9.57 o 
   0   4   9      161.45      162.61      6.45 o 
   1   4   9      428.13      432.59     11.34 o 
   2   4   9        0.77        3.51      1.73 o 
   3   4   9       30.34       31.60      4.45 o 
   4   4   9      516.52      536.56     19.13 o 
   5   4   9       87.43       64.97     15.19 o 
  -7   5   9       86.45       70.95     12.14 o 
  -6   5   9       55.92       50.82      8.08 o 
  -5   5   9       53.63       60.97      6.16 o 
  -4   5   9        0.47        4.65      1.67 o 
  -3   5   9        0.21        4.52      3.45 o 
  -2   5   9       16.93       26.39      2.91 o 
  -1   5   9      195.98      201.67     16.44 o 
   0   5   9     1064.43     1051.64     24.17 o 
   1   5   9       38.30       38.10      4.24 o 
   2   5   9      104.60       95.65     10.01 o 
   3   5   9        9.71        7.60      3.28 o 
   4   5   9       43.46       38.41      8.11 o 
   5   5   9      307.25      319.85     11.62 o 
  -7   6   9        1.23        7.58      2.15 o 
  -6   6   9        0.02        3.76      2.43 o 
  -5   6   9       11.59       18.37      4.05 o 
  -4   6   9      339.48      325.86     15.55 o 
  -3   6   9       11.83       12.24      2.51 o 
  -2   6   9      179.21      175.39      7.41 o 
  -1   6   9      748.99      748.56     21.60 o 
   0   6   9       77.53       71.19      6.59 o 
   1   6   9      334.99      317.57      8.50 o 
   2   6   9      242.05      259.19     11.89 o 
   3   6   9      283.70      291.29     15.04 o 
   4   6   9       33.95       29.06      6.86 o 
   5   6   9       79.79       65.37     17.06 o 
  -7   7   9       22.46       17.22      5.24 o 
  -6   7   9      135.80       98.04     15.31 o 
  -5   7   9      463.53      473.72     17.47 o 
  -4   7   9      145.99      150.21     14.77 o 
  -3   7   9      115.25      123.77      5.84 o 
  -2   7   9       35.03       39.22      4.68 o 
  -1   7   9        3.18        6.14      1.70 o 
   0   7   9      198.84      214.26     11.39 o 
   1   7   9       11.55        9.88      3.26 o 
   2   7   9       22.42       18.83      3.69 o 
   3   7   9        9.68        9.62      3.50 o 
   4   7   9        0.88        6.99      2.53 o 
   5   7   9       42.25       36.85     10.30 o 
  -7   8   9       70.99       59.99     13.60 o 
  -6   8   9        6.00        9.81      3.28 o 
  -5   8   9       47.37       33.96      6.38 o 
  -4   8   9       92.06       81.08      8.70 o 
  -3   8   9      458.41      473.32     17.52 o 
  -2   8   9        0.94        4.84      1.95 o 
  -1   8   9       82.54       87.74      5.88 o 
   0   8   9       26.83       29.42      3.47 o 
   1   8   9      563.29      562.28     15.15 o 
   2   8   9      122.14      109.63     11.33 o 
   3   8   9       84.90       97.46     12.15 o 
   4   8   9       92.09       77.65     15.49 o 
  -7   9   9        0.86       10.51      2.91 o 
  -6   9   9       47.45       43.81      7.74 o 
  -5   9   9       39.96       33.93      5.38 o 
  -4   9   9        0.06        7.75      2.48 o 
  -3   9   9       81.53       75.84      8.56 o 
  -2   9   9       48.86       44.59      5.42 o 
  -1   9   9       65.45       63.16      7.69 o 
   0   9   9      190.33      189.00      9.05 o 
   1   9   9      246.15      210.38     11.86 o 
   2   9   9       42.48       43.29      5.92 o 
   3   9   9        0.79        5.08      2.53 o 
   4   9   9       52.58       38.94      7.07 o 
  -6  10   9        1.75        5.15      2.88 o 
  -5  10   9      239.13      263.53     13.27 o 
  -4  10   9       85.53       78.41     10.55 o 
  -3  10   9       59.48       52.36      7.11 o 
  -2  10   9      175.44      183.59     16.21 o 
  -1  10   9        0.60        4.62      1.68 o 
   0  10   9       24.07       21.96      3.40 o 
   1  10   9        6.51        9.15      2.38 o 
   2  10   9      669.86      650.44     13.60 o 
   3  10   9        1.31        6.41      2.33 o 
   4  10   9       39.94       19.15      7.42 o 
  -6  11   9        5.98        6.01      3.87 o 
  -5  11   9       51.79       36.54      6.61 o 
  -4  11   9      485.53      497.21     11.47 o 
  -3  11   9       55.23       42.01      9.01 o 
  -2  11   9        0.41       10.68      3.25 o 
  -1  11   9        1.41        7.26      2.94 o 
   0  11   9      322.82      348.08     19.99 o 
   1  11   9       16.78       14.13      4.39 o 
   2  11   9      181.86      174.66      8.66 o 
   3  11   9      200.13      195.37     12.14 o 
  -5  12   9        1.05        8.05      3.00 o 
  -4  12   9       66.97       61.07      9.97 o 
  -3  12   9       94.75       83.19     12.72 o 
  -2  12   9      268.86      261.97     17.28 o 
  -1  12   9        0.41        7.33      3.39 o 
   0  12   9        9.77        7.54      4.18 o 
   1  12   9      120.65      112.42     12.40 o 
   2  12   9      188.14      190.13     11.46 o 
   3  12   9       36.29       20.95      7.47 o 
  -5  13   9        5.42        8.53      2.92 o 
  -4  13   9       88.26       83.94     12.44 o 
  -3  13   9       65.71       59.27      9.58 o 
  -2  13   9       26.94       20.58      3.56 o 
  -1  13   9       25.70       25.27      5.10 o 
   0  13   9       35.00       21.66      6.57 o 
   1  13   9       38.47       29.39      7.35 o 
   2  13   9        3.86        6.60      3.01 o 
  -4  14   9       61.07       46.70     10.19 o 
  -3  14   9      241.59      224.09     14.75 o 
  -2  14   9       35.82       26.54      5.93 o 
  -1  14   9       23.21       26.55      5.21 o 
   0  14   9       31.78       34.51      7.46 o 
   1  14   9       58.78       66.68     14.30 o 
   2  14   9       38.87       28.59      8.98 o 
  -3  15   9        0.68        7.61      2.43 o 
  -2  15   9       35.88       34.23      7.87 o 
  -1  15   9       55.33       39.36      8.95 o 
   0  15   9      223.12      230.14     28.73 o 
   1  15   9       55.87       38.90     10.79 o 
  -1  16   9       73.22       62.33     14.16 o 
  -6   0  10      831.16      914.61     17.82 o 
  -4   0  10       61.46       63.48      7.91 o 
  -2   0  10     1456.70     1522.28     35.72 o 
   0   0  10       22.04       20.97      3.27 o 
   2   0  10      524.44      515.20     10.57 o 
   4   0  10       25.33       23.77      8.21 o 
  -7   1  10       27.06       31.37      6.50 o 
  -6   1  10       61.56       64.78      6.79 o 
  -5   1  10      239.02      247.52     21.84 o 
  -4   1  10      219.44      243.46     19.35 o 
  -3   1  10      103.92      117.04     10.21 o 
  -2   1  10        7.05       10.70      2.36 o 
  -1   1  10       17.50       33.42      3.38 o 
   0   1  10        9.98        7.20      1.84 o 
   1   1  10      440.62      425.74     14.26 o 
   2   1  10       63.39       62.47      6.93 o 
   3   1  10      189.05      184.11     18.30 o 
   4   1  10       54.70       47.99      9.02 o 
   5   1  10        1.98        4.30      5.09 o 
  -7   2  10      212.18      184.69     24.19 o 
  -6   2  10        5.63       11.71      2.93 o 
  -5   2  10        5.28       10.59      3.13 o 
  -4   2  10        0.11        2.95      2.55 o 
  -3   2  10       52.01       57.32      5.42 o 
  -2   2  10       13.78       17.41      2.58 o 
  -1   2  10      506.57      481.90     13.81 o 
   0   2  10      207.63      202.51      7.15 o 
   1   2  10      254.87      244.70      9.40 o 
   2   2  10      260.30      260.66     14.37 o 
   3   2  10      425.77      428.30     14.66 o 
   4   2  10       27.10       24.15      9.19 o 
   5   2  10        1.15        6.88      5.35 o 
  -7   3  10      222.52      210.63     26.38 o 
  -6   3  10       15.65       14.20      2.85 o 
  -5   3  10       69.28       73.28      6.32 o 
  -4   3  10       29.70       29.79      3.20 o 
  -3   3  10      147.21      159.87     12.95 o 
  -2   3  10      355.02      378.10     12.08 o 
  -1   3  10        8.20       12.69      2.33 o 
   0   3  10      157.51      133.94     11.13 o 
   1   3  10      159.96      145.35      5.36 o 
   2   3  10       16.10       14.08      3.29 o 
   3   3  10      139.17      148.64     15.27 o 
   4   3  10       74.73       72.40     11.60 o 
   5   3  10        5.84        6.46      4.09 o 
  -7   4  10        8.03        8.80      3.91 o 
  -6   4  10      227.43      209.54     11.50 o 
  -5   4  10      216.99      213.26     18.07 o 
  -4   4  10      136.27      136.55     11.07 o 
  -3   4  10      352.55      377.91     12.17 o 
  -2   4  10      114.05      122.04     10.10 o 
  -1   4  10      213.27      226.61      7.41 o 
   0   4  10        2.05        4.90      1.64 o 
   1   4  10      322.72      309.44     10.17 o 
   2   4  10      716.92      716.34     13.79 o 
   3   4  10      164.33      159.86      9.23 o 
   4   4  10        1.30        3.70      3.03 o 
  -7   5  10        3.54       11.04      3.01 o 
  -6   5  10        7.23       11.09      3.65 o 
  -5   5  10       57.41       60.31      6.67 o 
  -4   5  10        2.70        5.32      1.59 o 
  -3   5  10       23.46       23.48      2.95 o 
  -2   5  10        7.12        7.62      2.31 o 
  -1   5  10       53.85       53.19      5.77 o 
   0   5  10        0.24        3.70      1.78 o 
   1   5  10      635.73      631.08     11.46 o 
   2   5  10       12.84       14.32      3.27 o 
   3   5  10        6.25        8.55      2.92 o 
   4   5  10        2.39       10.23      4.52 o 
  -7   6  10       13.54       11.51      3.62 o 
  -6   6  10       85.90       64.11     13.19 o 
  -5   6  10        1.50       14.33      4.40 o 
  -4   6  10      130.14      138.08      9.59 o 
  -3   6  10        1.28        7.24      2.40 o 
  -2   6  10      420.83      457.57     16.10 o 
  -1   6  10        2.91        8.05      1.77 o 
   0   6  10        3.86        7.09      1.90 o 
   1   6  10       22.65       20.00      2.98 o 
   2   6  10      161.71      144.21     16.50 o 
   3   6  10       53.68       51.05      9.28 o 
   4   6  10       60.45       53.46     13.49 o 
  -7   7  10      156.35       84.80     25.48 o 
  -6   7  10       46.24       36.33      7.48 o 
  -5   7  10      394.29      400.50     15.62 o 
  -4   7  10      170.95      166.21     19.74 o 
  -3   7  10      104.38      107.89     11.32 o 
  -2   7  10      383.22      360.01     11.03 o 
  -1   7  10       18.15       21.71      3.34 o 
   0   7  10      169.73      162.49      6.13 o 
   1   7  10        8.74       10.40      3.11 o 
   2   7  10       63.25       51.60      7.43 o 
   3   7  10      129.79      122.39     14.26 o 
   4   7  10       12.72       11.29      4.41 o 
  -6   8  10        8.69        9.37      3.61 o 
  -5   8  10        2.08        5.86      3.32 o 
  -4   8  10       58.59       51.63      6.16 o 
  -3   8  10       34.28       36.76      5.00 o 
  -2   8  10       15.58       17.42      2.99 o 
  -1   8  10      131.45      129.54     10.06 o 
   0   8  10      594.85      634.84     18.10 o 
   1   8  10      139.30      139.53     16.15 o 
   2   8  10       36.95       34.88      5.69 o 
   3   8  10      303.40      304.55     18.24 o 
   4   8  10       12.93       14.66      4.67 o 
  -6   9  10      211.16      193.82     20.72 o 
  -5   9  10      126.07       97.38     18.48 o 
  -4   9  10       44.46       42.55      5.41 o 
  -3   9  10        5.28       11.40      4.17 o 
  -2   9  10        4.34        7.51      3.65 o 
  -1   9  10      170.31      164.58      7.05 o 
   0   9  10        0.03        5.07      2.17 o 
   1   9  10        4.67        6.49      2.76 o 
   2   9  10      175.23      157.32     20.94 o 
   3   9  10       18.55       14.47      5.51 o 
  -6  10  10       24.26       16.98      4.66 o 
  -5  10  10      211.07      223.02     17.83 o 
  -4  10  10      110.58       91.35     13.55 o 
  -3  10  10       46.64       37.36      5.55 o 
  -2  10  10      160.80      154.49     17.22 o 
  -1  10  10       53.79       55.25      8.35 o 
   0  10  10       23.63       27.29      4.86 o 
   1  10  10       19.36       20.46      4.25 o 
   2  10  10       68.40       47.80      7.03 o 
   3  10  10       12.27       21.29      3.63 o 
  -5  11  10      188.31      175.00     17.11 o 
  -4  11  10        1.88        7.17      3.48 o 
  -3  11  10       49.02       40.03      7.19 o 
  -2  11  10        0.01        3.86      2.29 o 
  -1  11  10      261.84      265.59     13.71 o 
   0  11  10        0.21        5.18      2.59 o 
   1  11  10       88.67       75.80     10.93 o 
   2  11  10        3.35        7.82      3.66 o 
   3  11  10        9.17       10.50      3.03 o 
  -5  12  10        3.21        6.41      3.29 o 
  -4  12  10      111.65       89.10     17.41 o 
  -3  12  10       29.02       30.40      5.30 o 
  -2  12  10       11.56        9.56      3.64 o 
  -1  12  10       18.68       18.31      3.62 o 
   0  12  10      304.62      343.21     13.11 o 
   1  12  10       78.43       60.85     11.16 o 
   2  12  10       48.19       27.67      8.51 o 
  -4  13  10       24.80       25.15      6.91 o 
  -3  13  10        1.12        6.06      2.83 o 
  -2  13  10       57.80       53.54      9.08 o 
  -1  13  10        0.21        3.78      3.78 o 
   0  13  10        0.88        5.94      3.20 o 
   1  13  10       15.97        7.91      4.93 o 
  -3  14  10       20.34       21.53      5.64 o 
  -2  14  10       28.73       23.55      6.76 o 
  -1  14  10        0.44        5.95      3.73 o 
   0  14  10       48.33       38.17      9.41 o 
  -7   0  11       73.52       66.69     17.57 o 
  -5   0  11       74.09       85.42     11.04 o 
  -3   0  11     1159.59     1167.33     18.43 o 
  -1   0  11      100.26       85.88     10.82 o 
   1   0  11     1321.97     1346.00     20.00 o 
   3   0  11       65.60       51.95     11.59 o 
  -7   1  11       39.48       36.60      7.16 o 
  -6   1  11       43.41       24.44      4.64 o 
  -5   1  11      102.44      107.37     12.49 o 
  -4   1  11      213.54      225.06     12.11 o 
  -3   1  11       17.35       20.80      2.70 o 
  -2   1  11        2.04        6.12      1.60 o 
  -1   1  11        0.47        4.82      1.88 o 
   0   1  11      172.31      176.39      8.02 o 
   1   1  11       44.68       52.07      6.44 o 
   2   1  11      111.31      114.24     16.31 o 
   3   1  11       24.45       17.66      4.24 o 
   4   1  11       55.13       37.21      9.39 o 
  -7   2  11       69.29       55.59      9.61 o 
  -6   2  11        4.27       10.86      3.26 o 
  -5   2  11       73.45       67.94      9.31 o 
  -4   2  11      480.05      507.28     10.47 o 
  -3   2  11      323.84      364.62     11.84 o 
  -2   2  11        0.78        5.82      2.04 o 
  -1   2  11       10.58       13.22      2.66 o 
   0   2  11       27.82       18.19      2.44 o 
   1   2  11        0.75        5.76      2.12 o 
   2   2  11        7.85        8.76      4.29 o 
   3   2  11        1.50        6.19      3.17 o 
   4   2  11        5.65        8.22      3.30 o 
  -7   3  11       39.18       37.75      7.06 o 
  -6   3  11        9.24       12.33      3.58 o 
  -5   3  11        7.10       11.63      4.29 o 
  -4   3  11      326.63      348.84     10.97 o 
  -3   3  11       22.33       22.70      3.71 o 
  -2   3  11      137.80      150.49     13.77 o 
  -1   3  11       55.70       53.59      4.59 o 
   0   3  11      392.42      428.06     10.39 o 
   1   3  11       16.00       14.83      3.33 o 
   2   3  11       70.39       73.24      9.73 o 
   3   3  11       12.40       18.92      5.64 o 
   4   3  11        5.39        7.72      3.79 o 
  -7   4  11       28.76       24.63      5.91 o 
  -6   4  11        0.56        4.37      2.61 o 
  -5   4  11      151.45      156.93     21.22 o 
  -4   4  11       68.48       65.85      6.51 o 
  -3   4  11     1063.70     1083.24     17.24 o 
  -2   4  11       63.73       59.88      5.57 o 
  -1   4  11       57.65       66.77      7.15 o 
   0   4  11      181.06      171.57      9.46 o 
   1   4  11       24.74       44.01      5.89 o 
   2   4  11      280.40      291.95     13.46 o 
   3   4  11       98.81       85.81     15.57 o 
   4   4  11       13.97       19.62      6.85 o 
  -6   5  11       56.40       47.06      8.44 o 
  -5   5  11      339.42      366.85     17.05 o 
  -4   5  11       30.99       36.16      5.13 o 
  -3   5  11        7.01       11.93      2.30 o 
  -2   5  11       87.64       94.07      8.20 o 
  -1   5  11       57.88       60.30      7.08 o 
   0   5  11       98.97      111.80      6.87 o 
   1   5  11       15.79       11.96      3.56 o 
   2   5  11        3.66        9.75      3.37 o 
   3   5  11       10.97       15.15      5.27 o 
  -6   6  11      122.06       89.04     15.39 o 
  -5   6  11      102.86      102.66     12.30 o 
  -4   6  11       22.51       22.20      4.17 o 
  -3   6  11      192.82      206.46      9.58 o 
  -2   6  11      103.34      100.11      9.03 o 
  -1   6  11        8.27       12.56      2.28 o 
   0   6  11       58.24       48.52      6.60 o 
   1   6  11      352.31      317.32      8.92 o 
   2   6  11       17.94       15.26      3.91 o 
   3   6  11        0.17        7.99      3.39 o 
  -6   7  11       88.26       59.58     11.96 o 
  -5   7  11       17.29       13.42      3.43 o 
  -4   7  11      549.67      556.53     15.13 o 
  -3   7  11       11.90       16.97      3.23 o 
  -2   7  11      162.00      163.95      8.64 o 
  -1   7  11        2.57        6.03      2.26 o 
   0   7  11      235.16      252.45     11.40 o 
   1   7  11       29.52       23.89      4.66 o 
   2   7  11       12.16       14.97      3.80 o 
   3   7  11       27.15       24.27      6.64 o 
  -6   8  11        2.41        7.04      3.21 o 
  -5   8  11      243.50      222.69     16.55 o 
  -4   8  11      110.73      102.69     14.91 o 
  -3   8  11       21.39       20.10      3.64 o 
  -2   8  11        3.34        6.89      2.91 o 
  -1   8  11      431.24      462.68     19.08 o 
   0   8  11       66.77       63.78     10.63 o 
   1   8  11        1.47        2.84      2.53 o 
   2   8  11        5.31        5.96      2.57 o 
   3   8  11      315.48      316.80      9.89 o 
  -5   9  11      127.78       94.02     20.18 o 
  -4   9  11       64.56       53.35     12.70 o 
  -3   9  11       30.71       30.10      5.94 o 
  -2   9  11       13.61       17.26      3.21 o 
  -1   9  11        1.02        7.26      2.80 o 
   0   9  11        3.49        9.24      2.80 o 
   1   9  11       11.86       10.45      3.13 o 
   2   9  11       51.84       44.46      7.90 o 
  -5  10  11       11.33       10.37      4.39 o 
  -4  10  11        1.02        8.44      3.34 o 
  -3  10  11       34.66       30.18      6.29 o 
  -2  10  11      255.13      229.88     13.91 o 
  -1  10  11      155.73      138.03      8.23 o 
   0  10  11       69.57       48.52      7.13 o 
   1  10  11       17.48       12.77      3.58 o 
   2  10  11       75.30       56.02     11.16 o 
  -4  11  11        5.61        7.23      2.81 o 
  -3  11  11       59.92       62.60      9.28 o 
  -2  11  11       71.17       64.14     12.28 o 
  -1  11  11      136.96      117.31     22.49 o 
   0  11  11      282.65      287.48     44.55 o 
   1  11  11        8.06        8.81      3.93 o 
  -4  12  11        0.35        4.67      2.49 o 
  -3  12  11       17.92       20.50      5.85 o 
  -2  12  11       11.49        9.54      2.91 o 
  -1  12  11       60.46       52.92     12.67 o 
   0  12  11        0.43       11.26      6.27 o 
   1  12  11       33.13       23.26      6.94 o 
  -2  13  11       73.10       49.99     12.75 o 
  -1  13  11       30.12       26.24      7.61 o 
  -6   0  12       18.42        7.45      5.25 o 
  -4   0  12      364.40      443.44     43.51 o 
  -2   0  12       83.47       87.63     11.52 o 
   0   0  12      519.61      519.96     13.61 o 
   2   0  12      166.10      149.76     33.39 o 
  -6   1  12       51.11       45.42      6.21 o 
  -5   1  12       68.80       69.29      8.35 o 
  -4   1  12       86.95       97.10     10.04 o 
  -3   1  12      152.01      147.53     11.68 o 
  -2   1  12       53.81       54.12      5.81 o 
  -1   1  12        4.00        5.69      1.78 o 
   0   1  12       60.72       60.23      6.16 o 
   1   1  12      151.27      169.97     11.87 o 
   2   1  12      106.24      102.78     15.38 o 
   3   1  12        6.44        7.93      3.44 o 
  -6   2  12       12.67       12.97      3.46 o 
  -5   2  12      427.03      415.57     17.18 o 
  -4   2  12        7.54       11.36      2.76 o 
  -3   2  12       30.55       29.84      4.06 o 
  -2   2  12        3.23        8.03      1.99 o 
  -1   2  12       49.99       48.61      5.18 o 
   0   2  12      142.60      135.18      7.71 o 
   1   2  12      170.47      143.60     21.66 o 
   2   2  12        5.48        9.66      4.04 o 
   3   2  12       49.88       34.57      8.74 o 
  -6   3  12        8.26       11.22      6.37 o 
  -5   3  12      172.51      163.52     19.82 o 
  -4   3  12       63.43       76.24      9.53 o 
  -3   3  12       94.30      116.63     11.39 o 
  -2   3  12       29.99       29.09      4.46 o 
  -1   3  12       53.71       44.78      5.65 o 
   0   3  12        1.04        3.39      2.30 o 
   1   3  12      863.25      844.48     31.54 o 
   2   3  12        2.46        7.81      3.35 o 
   3   3  12        6.03       14.39      3.49 o 
  -6   4  12       12.14       10.52      2.88 o 
  -5   4  12      191.10      193.40     20.73 o 
  -4   4  12       98.89      120.92     13.68 o 
  -3   4  12       48.42       47.67      5.67 o 
  -2   4  12      129.53      117.17     11.73 o 
  -1   4  12      293.78      312.53     15.01 o 
   0   4  12      809.14      826.28     14.23 o 
   1   4  12        5.59        5.54      3.14 o 
   2   4  12       60.41       62.95     14.51 o 
   3   4  12       34.04       14.97      8.77 o 
  -6   5  12      150.92      120.09     21.49 o 
  -5   5  12      146.04      128.51     20.53 o 
  -4   5  12      240.29      237.64     22.17 o 
  -3   5  12       70.89       74.74      7.39 o 
  -2   5  12       95.69       79.37     11.09 o 
  -1   5  12       30.96       38.36      5.22 o 
   0   5  12       61.68       58.90      7.40 o 
   1   5  12      147.93      112.50     17.65 o 
   2   5  12      169.52      181.21     20.72 o 
  -5   6  12       39.79       43.66      6.67 o 
  -4   6  12       26.03       26.26      5.51 o 
  -3   6  12      622.85      678.29     23.13 o 
  -2   6  12        3.03        8.06      2.01 o 
  -1   6  12       28.54       25.93      4.03 o 
   0   6  12      115.80      113.06     13.74 o 
   1   6  12      158.96      152.41     12.14 o 
   2   6  12       44.03       21.84      5.37 o 
  -5   7  12       12.60       18.43      5.15 o 
  -4   7  12      215.78      200.83     26.70 o 
  -3   7  12      550.41      595.36     13.50 o 
  -2   7  12       40.26       43.21      6.99 o 
  -1   7  12      199.23      210.00      7.96 o 
   0   7  12       26.46       24.61      4.14 o 
   1   7  12      131.07      132.15     15.55 o 
   2   7  12       62.02       44.32      9.42 o 
  -5   8  12       42.58       37.20      8.15 o 
  -4   8  12       19.38       19.08      4.58 o 
  -3   8  12       13.72       19.04      3.95 o 
  -2   8  12       42.73       44.03      6.34 o 
  -1   8  12       67.39       59.70      8.52 o 
   0   8  12      256.05      251.82     13.93 o 
   1   8  12       29.64       22.51      4.84 o 
   2   8  12      342.73      348.12     30.45 o 
  -4   9  12        8.17        9.73      3.07 o 
  -3   9  12        4.99        6.90      3.27 o 
  -2   9  12      138.26      132.41      9.30 o 
  -1   9  12       24.32       22.67      5.61 o 
   0   9  12        9.70        9.09      3.41 o 
   1   9  12        0.34        6.61      2.30 o 
  -4  10  12       34.21       28.24      6.33 o 
  -3  10  12      356.77      341.93     22.91 o 
  -2  10  12      204.49      227.38     23.82 o 
  -1  10  12       63.52       60.68     12.34 o 
   0  10  12       28.79       28.34      7.52 o 
  -3  11  12      147.91      132.89     11.92 o 
  -2  11  12       65.22       50.82     11.73 o 
  -1  11  12      102.20       79.51     15.43 o 
  -5   0  13     1038.99     1224.03     32.24 o 
  -3   0  13        1.19        5.98      4.77 o 
  -1   0  13      901.91      889.27     16.49 o 
   1   0  13        5.34        6.65      5.59 o 
  -5   1  13      103.96      100.28     14.83 o 
  -4   1  13       73.67       80.47     10.62 o 
  -3   1  13       16.47       21.01      4.29 o 
  -2   1  13       35.17       32.82      4.74 o 
  -1   1  13       83.73       77.76      8.65 o 
   0   1  13      152.28      139.61      6.42 o 
   1   1  13        0.10       12.44      3.61 o 
   2   1  13       14.80       17.98      5.64 o 
  -5   2  13        7.74       11.04      2.95 o 
  -4   2  13      158.64      166.90     10.81 o 
  -3   2  13        8.79       11.47      3.17 o 
  -2   2  13      292.61      298.22     17.76 o 
  -1   2  13        7.98       10.08      2.59 o 
   0   2  13        1.91        5.98      1.89 o 
   1   2  13       16.36       11.52      4.57 o 
   2   2  13       22.87       15.30      6.58 o 
  -5   3  13       17.11       16.26      4.52 o 
  -4   3  13      353.98      388.56     21.11 o 
  -3   3  13       40.14       40.81      6.82 o 
  -2   3  13       16.51       16.92      3.44 o 
  -1   3  13       21.53       16.42      3.51 o 
   0   3  13      144.07      134.64     10.48 o 
   1   3  13       16.40       10.98      3.76 o 
   2   3  13       80.88       49.77     17.06 o 
  -5   4  13      213.76      242.65     25.12 o 
  -4   4  13      166.03      145.37     19.93 o 
  -3   4  13      105.35      100.94     11.98 o 
  -2   4  13       74.96       75.75      8.62 o 
  -1   4  13      135.95      130.87      6.71 o 
   0   4  13        8.67        8.77      2.91 o 
   1   4  13        5.87        7.97      3.44 o 
  -5   5  13      134.39      113.82     19.81 o 
  -4   5  13      116.99       89.24     14.86 o 
  -3   5  13       43.72       40.40      7.88 o 
  -2   5  13        4.45        4.44      2.77 o 
  -1   5  13       20.90       19.97      3.54 o 
   0   5  13       96.49       69.50     13.35 o 
   1   5  13        0.44        4.84      3.10 o 
  -4   6  13        6.70       12.78      3.94 o 
  -3   6  13       21.45       22.12      4.87 o 
  -2   6  13      168.81      215.06     17.14 o 
  -1   6  13       94.77       73.13     12.87 o 
   0   6  13       19.73       22.26      4.40 o 
   1   6  13        8.50        5.09      2.70 o 
  -4   7  13       54.80       39.34      7.59 o 
  -3   7  13       93.73       86.76     16.32 o 
  -2   7  13      114.39      108.09      8.20 o 
  -1   7  13        3.82        9.83      3.05 o 
   0   7  13      257.10      285.83     22.16 o 
  -3   8  13      213.66      254.42     27.41 o 
  -2   8  13       50.15       37.77      7.94 o 
  -1   8  13       61.89       37.57     10.67 o 
   0   8  13        4.54       11.65      3.78 o 
  -2   9  13        0.15        7.44      2.48 o 
  -4   0  14       39.74       35.33     11.41 o 
  -2   0  14      172.70      166.58     13.99 o 
   0   0  14       87.22       64.92     22.92 o 
  -4   1  14        4.43        7.46      2.34 o 
  -3   1  14        5.63        9.31      3.26 o 
  -2   1  14       73.77       63.17     10.38 o 
  -1   1  14      113.94      109.55     16.32 o 
   0   1  14       10.65        8.57      3.29 o 
  -4   2  14       19.92       14.89      6.55 o 
  -3   2  14      288.69      278.93     12.65 o 
  -2   2  14       40.08       26.98      6.61 o 
  -1   2  14       41.66       33.77      5.93 o 
   0   2  14        7.78       11.20      2.93 o 
  -3   3  14      224.89      165.76     23.55 o 
  -2   3  14        9.71        9.97      3.06 o 
  -1   3  14      216.67      210.19     12.24 o 
   0   3  14      223.34      206.23     14.53 o 
  -3   4  14       16.66       17.00      4.11 o 
  -2   4  14      339.51      342.48     19.86 o 
  -1   4  14       72.62       46.26     10.06 o 
  -2   5  14      137.64       99.17     20.89 o 
  -1   5  14       38.54       27.47      8.11 o 
                                                 
